# Supplementary material for: Transcriptomic evidence for tumor‐specific beneficial or adverse effects of TGFβ pathway inhibition on the prognosis of patients with liver cancer
Source: FEBS Open Bio. 2023 May 31;13(7):1278–90. doi: 10.1002/2211-5463.13647 (PMC10315808; doi:10.1002/2211-5463.13647)
Supplement: Supplementary file 2 — Table S1. List of genes differentially expressed between the PLC/PRF/5 and SNU‐449 cell lines (fold‐change FC > 2; P < 0.001). [file FEB4-13-1278-s004.xlsx]

## Sheet: Feuil1
Table S1. List of genes differentially expressed between PLC/PRF/5 and SNU-449 (fold-change FC>2; p<0.001)
UniqueID	Symbol	Name	Accession	Mean intensities PLC	Mean intensies SNU	Fold change (PLC/SNU)	p-value
A_24_P302249	APOA2	Homo sapiens apolipoprotein A-II (APOA2), mRNA [NM_001643]	NM_001643	116.91	0.0048	24421.1	< 1e-07
A_23_P148541	CTAG1A	Homo sapiens cancer/testis antigen 1A (CTAG1A), mRNA [NM_139250]	NM_139250	156.9	0.0069	22771.8	< 1e-07
A_23_P202658	GSTP1	Homo sapiens glutathione S-transferase pi 1 (GSTP1), mRNA [NM_000852]	NM_000852	115.75	0.0056	20837.3	9e-07
A_23_P116898	A2M	Homo sapiens alpha-2-macroglobulin (A2M), mRNA [NM_000014]	NM_000014	124.24	0.0078	15859.5	4e-07
A_23_P31755	CRH	Homo sapiens corticotropin releasing hormone (CRH), mRNA [NM_000756]	NM_000756	132.17	0.0085	15592.5	< 1e-07
A_23_P79562	FABP1	Homo sapiens fatty acid binding protein 1, liver (FABP1), mRNA [NM_001443]	NM_001443	52.01	0.0045	11641.9	2.2e-06
A_24_P271696	XAGE1B	Homo sapiens X antigen family, member 1B (XAGE1B), transcript variant a, mRNA [NM_001097594]	NM_001097594	36.76	0.0032	11327.4	7e-07
A_23_P385017	G6PC	Homo sapiens glucose-6-phosphatase, catalytic subunit (G6PC), transcript variant 1, mRNA [NM_000151]	NM_000151	81.74	0.0078	10541.8	2.69e-05
A_23_P212508	TF	Homo sapiens transferrin (TF), mRNA [NM_001063]	NM_001063	45.35	0.0045	10119.8	< 1e-07
A_33_P3233871	F12	Homo sapiens coagulation factor XII (Hageman factor) (F12), mRNA [NM_000505]	NM_000505	47.97	0.0065	7431.45	1.18e-05
A_23_P27107	TM4SF5	Homo sapiens transmembrane 4 L six family member 5 (TM4SF5), mRNA [NM_003963]	NM_003963	64.73	0.0098	6614.5	1.32e-05
A_23_P78248	KRT23	Homo sapiens keratin 23, type I (KRT23), transcript variant 1, mRNA [NM_015515]	NM_015515	96.84	0.015	6258.38	< 1e-07
A_23_P148255	MAGEA2B	Homo sapiens melanoma antigen family A, 2B (MAGEA2B), mRNA [NM_153488]	NM_153488	46.57	0.0096	4876.07	1.41e-05
A_33_P3388192	GTSF1	Homo sapiens gametocyte specific factor 1 (GTSF1), mRNA [NM_144594]	NM_144594	61.94	0.014	4417.57	6.66e-05
A_33_P3220615	LIN28B	Homo sapiens lin-28 homolog B (C. elegans) (LIN28B), mRNA [NM_001004317]	NM_001004317	39.64	0.0091	4373.62	0.0001687
A_24_P11061	CSAG1	Homo sapiens chondrosarcoma associated gene 1 (CSAG1), transcript variant a, mRNA [NM_153478]	NM_153478	62.49	0.016	3957.45	2e-07
A_23_P136246	COX7B2	Homo sapiens cytochrome c oxidase subunit VIIb2 (COX7B2), mRNA [NM_130902]	NM_130902	29.28	0.0086	3411.22	< 1e-07
A_32_P164246	FOXQ1	Homo sapiens forkhead box Q1 (FOXQ1), mRNA [NM_033260]	NM_033260	33.01	0.011	3092.3	8.09e-05
A_23_P42868	IGFBP1	Homo sapiens insulin-like growth factor binding protein 1 (IGFBP1), mRNA [NM_000596]	NM_000596	19.4	0.0063	3068.84	8e-07
A_23_P218111	SERPINA1	Homo sapiens serpin peptidase inhibitor, clade A (alpha-1 antiproteinase, antitrypsin), member 1 (SERPINA1), transcript variant 2, mRNA [NM_001002236]	NM_001002236	51.95	0.017	3005.31	2.9e-06
A_23_P137007	MAGEA10	Homo sapiens melanoma antigen family A, 10 (MAGEA10), transcript variant 1, mRNA [NM_001011543]	NM_001011543	20.69	0.007	2964.78	9.3e-06
A_32_P200238	UCA1	Homo sapiens urothelial cancer associated 1 (non-protein coding) (UCA1), long non-coding RNA [NR_015379]	NR_015379	39.21	0.014	2750.29	9.12e-05
A_23_P79591	APOB	Homo sapiens apolipoprotein B (APOB), mRNA [NM_000384]	NM_000384	60.19	0.022	2682.48	< 1e-07
A_24_P173823	PBX1	Homo sapiens pre-B-cell leukemia homeobox 1 (PBX1), transcript variant 1, mRNA [NM_002585]	NM_002585	29.49	0.011	2678.17	1.8e-06
A_24_P81900	SLC2A3	Homo sapiens solute carrier family 2 (facilitated glucose transporter), member 3 (SLC2A3), mRNA [NM_006931]	NM_006931	37.2	0.014	2649.82	< 1e-07
A_21_P0013198	PSPHP1	Homo sapiens phosphoserine phosphatase-like, mRNA (cDNA clone IMAGE:5552627), partial cds. [BC065228]	BC065228	37.21	0.015	2479.67	2.64e-05
A_24_P101651	CSAG4	Homo sapiens CSAG family, member 4 (pseudogene) (CSAG4), non-coding RNA [NR_073432]	NR_073432	26.76	0.011	2469.44	1.8e-06
A_23_P109072	SALL4	Homo sapiens spalt-like transcription factor 4 (SALL4), mRNA [NM_020436]	NM_020436	24.48	0.01	2436.58	2e-07
A_23_P415021	METTL7A	Homo sapiens methyltransferase like 7A (METTL7A), mRNA [NM_014033]	NM_014033	23.36	0.0096	2426.09	4.6e-06
A_24_P185945	MAGEA4	Homo sapiens melanoma antigen family A, 4 (MAGEA4), transcript variant 2, mRNA [NM_002362]	NM_002362	35.87	0.015	2402.62	3.33e-05
A_23_P16866	VIL1	Homo sapiens villin 1 (VIL1), mRNA [NM_007127]	NM_007127	48.09	0.02	2364.71	< 1e-07
A_32_P780817	CT45A1	Homo sapiens cancer/testis antigen family 45, member A1 (CT45A1), mRNA [NM_001017417]	NM_001017417	22.65	0.0096	2354.87	< 1e-07
A_23_P2501	PAH	Homo sapiens phenylalanine hydroxylase (PAH), mRNA [NM_000277]	NM_000277	28.59	0.013	2234.13	1.67e-05
A_33_P3232011	RAB17	Homo sapiens RAB17, member RAS oncogene family (RAB17), transcript variant 1, mRNA [NM_022449]	NM_022449	28.39	0.014	2069.59	5.46e-05
A_24_P825874	POTEI	Homo sapiens POTE ankyrin domain family, member I (POTEI), mRNA [NM_001277406]	NM_001277406	17.38	0.0089	1950.38	< 1e-07
A_23_P165201	PRODH2	Homo sapiens proline dehydrogenase (oxidase) 2 (PRODH2), mRNA [NM_021232]	NM_021232	17.79	0.0093	1906.93	1.8e-06
A_23_P81898	UBD	Homo sapiens ubiquitin D (UBD), mRNA [NM_006398]	NM_006398	30.18	0.016	1877.19	0.0001775
A_23_P156445	DDX43	Homo sapiens DEAD (Asp-Glu-Ala-Asp) box polypeptide 43 (DDX43), mRNA [NM_018665]	NM_018665	19.8	0.011	1779.48	9.87e-05
A_24_P289260	DACT2	Homo sapiens dishevelled-binding antagonist of beta-catenin 2 (DACT2), transcript variant 1, mRNA [NM_214462]	NM_214462	26.63	0.016	1690.27	9.43e-05
A_23_P103720	AGMAT	Homo sapiens agmatine ureohydrolase (agmatinase) (AGMAT), mRNA [NM_024758]	NM_024758	33.52	0.02	1647.4	6e-07
A_21_P0009781	UCA1	Homo sapiens urothelial cancer associated 1 (non-protein coding) (UCA1), long non-coding RNA [NR_015379]	NR_015379	45.44	0.029	1584.62	< 1e-07
A_32_P170547	CT45A5	Homo sapiens cancer/testis antigen family 45, member A5 (CT45A5), transcript variant 1, mRNA [NM_001007551]	NM_001007551	21.44	0.014	1579.95	4.4e-06
A_23_P27795	SPINT2	Homo sapiens serine peptidase inhibitor, Kunitz type, 2 (SPINT2), transcript variant a, mRNA [NM_021102]	NM_021102	30.76	0.02	1564.42	4.7e-06
A_32_P171313	GNB4	Homo sapiens guanine nucleotide binding protein (G protein), beta polypeptide 4 (GNB4), mRNA [NM_021629]	NM_021629	25.91	0.017	1551.08	< 1e-07
A_22_P00000040	HOTAIRM1	Homo sapiens HOXA transcript antisense RNA, myeloid-specific 1 (HOTAIRM1), transcript variant 1, long non-coding RNA [NR_038366]	NR_038366	16.43	0.011	1549.99	1e-07
A_21_P0011814	LOC102724689	PREDICTED: Homo sapiens uncharacterized LOC102724689 (LOC102724689), ncRNA [XR_427054]		18.29	0.012	1534.66	1.2e-06
A_33_P3215948	MPZL2	Homo sapiens myelin protein zero-like 2 (MPZL2), transcript variant 1, mRNA [NM_005797]	NM_005797	19.7	0.013	1484.95	1.26e-05
A_23_P148194	ADI1	Homo sapiens acireductone dioxygenase 1 (ADI1), mRNA [NM_018269]	NM_018269	21.43	0.015	1472.57	0.0001336
A_24_P213161	NLRP2	Homo sapiens NLR family, pyrin domain containing 2 (NLRP2), transcript variant 1, mRNA [NM_017852]	NM_017852	23.59	0.017	1423.01	< 1e-07
A_23_P8913	CA2	Homo sapiens carbonic anhydrase II (CA2), transcript variant 1, mRNA [NM_000067]	NM_000067	27.76	0.02	1406.11	9.29e-05
A_24_P192914	AMICA1	Homo sapiens adhesion molecule, interacts with CXADR antigen 1 (AMICA1), transcript variant 2, mRNA [NM_153206]	NM_153206	14.29	0.01	1406.06	< 1e-07
A_24_P237804	POTED	Homo sapiens POTE ankyrin domain family, member D (POTED), mRNA [NM_174981]	NM_174981	24.84	0.018	1389.61	< 1e-07
A_32_P162192	LINC00221	Homo sapiens long intergenic non-protein coding RNA 221 (LINC00221), long non-coding RNA [NR_027457]	NR_027457	31.01	0.023	1320.54	< 1e-07
A_23_P130113	ASGR2	Homo sapiens asialoglycoprotein receptor 2 (ASGR2), transcript variant H2', mRNA [NM_080912]	NM_080912	25.08	0.019	1302.12	< 1e-07
A_32_P16007	POTEB3	Homo sapiens POTE ankyrin domain family, member B3 (POTEB3), transcript variant 1, mRNA [NM_207355]	NM_207355	23.21	0.019	1247.63	1.19e-05
A_23_P256581	PRDM13	Homo sapiens PR domain containing 13 (PRDM13), mRNA [NM_021620]	NM_021620	12.49	0.01	1246.02	< 1e-07
A_23_P29655	C3orf14	Homo sapiens chromosome 3 open reading frame 14 (C3orf14), transcript variant 1, mRNA [NM_020685]	NM_020685	10.17	0.0085	1202.49	2.27e-05
A_23_P44274	FGA	Homo sapiens fibrinogen alpha chain (FGA), transcript variant alpha-E, mRNA [NM_000508]	NM_000508	15.38	0.013	1202.44	< 1e-07
A_23_P115261	AGT	Homo sapiens angiotensinogen (serpin peptidase inhibitor, clade A, member 8) (AGT), mRNA [NM_000029]	NM_000029	30.18	0.025	1185.48	< 1e-07
A_21_P0000121	C19orf81	Homo sapiens chromosome 19 open reading frame 81 (C19orf81), mRNA [NM_001195076]	NM_001195076	11.65	0.01	1128.44	0.0002245
A_21_P0000781	HOTAIRM1	Homo sapiens HOXA transcript antisense RNA, myeloid-specific 1 (HOTAIRM1), transcript variant 1, long non-coding RNA [NR_038366]	NR_038366	12.85	0.012	1100.17	< 1e-07
A_24_P463929	SMLR1	Homo sapiens small leucine-rich protein 1 (SMLR1), mRNA [NM_001195597]	NM_001195597	28.14	0.026	1093.1	0.0003165
A_23_P250164	HGD	Homo sapiens homogentisate 1,2-dioxygenase (HGD), mRNA [NM_000187]	NM_000187	16.13	0.015	1059.38	1.01e-05
A_21_P0000804	HOXD-AS2	Homo sapiens HOXD cluster antisense RNA 2 (HOXD-AS2), long non-coding RNA [NR_038435]	NR_038435	19.07	0.018	1058.65	0.0001763
A_22_P00008650	LINC00221	Homo sapiens long intergenic non-protein coding RNA 221 (LINC00221), long non-coding RNA [NR_027457]	NR_027457	13.64	0.013	1034.37	< 1e-07
A_33_P3373273	SLC15A1	Homo sapiens solute carrier family 15 (oligopeptide transporter), member 1 (SLC15A1), mRNA [NM_005073]	NM_005073	25.08	0.025	1008.76	0.0001145
A_33_P3315375	SLFN11	Homo sapiens schlafen family member 11 (SLFN11), transcript variant 1, mRNA [NM_001104587]	NM_001104587	14.58	0.015	960.88	< 1e-07
A_23_P252928	MAGEA12	Homo sapiens melanoma antigen family A, 12 (MAGEA12), transcript variant 3, mRNA [NM_005367]	NM_005367	23.11	0.024	957.5	4.57e-05
A_23_P108082	CREB3L3	Homo sapiens cAMP responsive element binding protein 3-like 3 (CREB3L3), transcript variant 1, mRNA [NM_032607]	NM_032607	24.34	0.026	950.75	2.03e-05
A_23_P3681	NETO2	Homo sapiens neuropilin (NRP) and tolloid (TLL)-like 2 (NETO2), transcript variant 1, mRNA [NM_018092]	NM_018092	18.11	0.019	942.23	9.23e-05
A_24_P282251	FGA	Homo sapiens fibrinogen alpha chain (FGA), transcript variant alpha, mRNA [NM_021871]	NM_021871	15.21	0.016	938.5	0.000198
A_23_P98147	CPN1	Homo sapiens carboxypeptidase N, polypeptide 1 (CPN1), mRNA [NM_001308]	NM_001308	23.12	0.025	934.85	0.0003277
A_23_P42386	CGA	Homo sapiens glycoprotein hormones, alpha polypeptide (CGA), transcript variant 2, mRNA [NM_000735]	NM_000735	17.18	0.019	908.73	6.3e-06
A_32_P217655	LOC645166	Homo sapiens lymphocyte-specific protein 1 pseudogene (LOC645166), transcript variant 2, non-coding RNA [NR_027355]	NR_027355	13.6	0.015	908.19	< 1e-07
A_22_P00008531	lnc-KCNJ6-1	LNCipedia lincRNA (lnc-KCNJ6-1), lincRNA [lnc-KCNJ6-1:1]		27.97	0.031	895.53	< 1e-07
A_23_P154379	NAT8	Homo sapiens N-acetyltransferase 8 (GCN5-related, putative) (NAT8), mRNA [NM_003960]	NM_003960	19.15	0.022	887.84	0.0002861
A_23_P17065	CCL20	Homo sapiens chemokine (C-C motif) ligand 20 (CCL20), transcript variant 1, mRNA [NM_004591]	NM_004591	15.27	0.017	874.51	0.0001115
A_32_P47754	SLC2A14	Homo sapiens solute carrier family 2 (facilitated glucose transporter), member 14 (SLC2A14), transcript variant 1, mRNA [NM_001286233]	NM_001286233	19.4	0.022	874.44	0.0001099
A_33_P3368049	C1orf233	Homo sapiens chromosome 1 open reading frame 233 (C1orf233), mRNA [NM_001242659]	NM_001242659	22.7	0.026	862.54	1.92e-05
A_23_P21673	FOCAD	Homo sapiens focadhesin (FOCAD), mRNA [NM_017794]	NM_017794	14.76	0.018	831.16	0.0003256
A_33_P3303302				11.57	0.014	831.04	< 1e-07
A_23_P414654	RAB37	Homo sapiens RAB37, member RAS oncogene family (RAB37), transcript variant 3, mRNA [NM_175738]	NM_175738	19.33	0.024	821.41	< 1e-07
A_33_P3226810	TNFSF10	Homo sapiens tumor necrosis factor (ligand) superfamily, member 10 (TNFSF10), transcript variant 1, mRNA [NM_003810]	NM_003810	12.46	0.015	820.83	0.0002339
A_23_P50638	LRG1	Homo sapiens leucine-rich alpha-2-glycoprotein 1 (LRG1), mRNA [NM_052972]	NM_052972	17.4	0.021	820.46	1.18e-05
A_32_P8546	LINC00473	Homo sapiens long intergenic non-protein coding RNA 473 (LINC00473), transcript variant 1, long non-coding RNA [NR_026860]	NR_026860	24.69	0.031	809.36	< 1e-07
A_33_P3221458	ZNF204P	Homo sapiens zinc finger protein 204, pseudogene (ZNF204P), transcript variant 1, non-coding RNA [NR_002722]	NR_002722	17.49	0.022	807.14	1.6e-05
A_23_P153964	INHBB	Homo sapiens inhibin, beta B (INHBB), mRNA [NM_002193]	NM_002193	11.05	0.014	799.8	9.54e-05
A_23_P93169	LGSN	Homo sapiens lengsin, lens protein with glutamine synthetase domain (LGSN), transcript variant 1, mRNA [NM_016571]	NM_016571	16.48	0.021	772.09	< 1e-07
A_22_P00006831	lnc-GABRE-1	PREDICTED: Homo sapiens uncharacterized LOC100507199, transcript variant 1 (LOC100507199), misc_RNA [XR_133565]	XR_133565	16.29	0.022	754.39	< 1e-07
A_23_P157736	PPAPDC3	Homo sapiens phosphatidic acid phosphatase type 2 domain containing 3 (PPAPDC3), mRNA [NM_032728]	NM_032728	15.36	0.02	751.9	< 1e-07
A_23_P62351	ARMCX6	Homo sapiens armadillo repeat containing, X-linked 6 (ARMCX6), transcript variant 1, mRNA [NM_019007]	NM_019007	26.04	0.035	749.01	< 1e-07
A_21_P0012127	XLOC_l2_008667	BROAD Institute lincRNA (XLOC_l2_008667), lincRNA [TCONS_l2_00016335]		13.94	0.019	745.07	0.0007114
A_21_P0014583	LOC100507033	PREDICTED: Homo sapiens uncharacterized LOC100507033 (LOC100507033), ncRNA [XR_110380]	XR_110380	14.85	0.02	744.95	0.0003554
A_24_P179467	SLC1A6	Homo sapiens solute carrier family 1 (high affinity aspartate/glutamate transporter), member 6 (SLC1A6), transcript variant 2, mRNA [NM_005071]	NM_005071	23.12	0.031	743.26	1.38e-05
A_23_P64129	HTATIP2	Homo sapiens HIV-1 Tat interactive protein 2, 30kDa (HTATIP2), transcript variant 2, mRNA [NM_006410]	NM_006410	18.15	0.025	722.73	3.3e-05
A_21_P0010490		uncharacterized LOC441058 [Source:EntrezGene;Acc:441058] [ENST00000623919]	XR_430626	18.87	0.026	721.38	< 1e-07
A_22_P00012795	LINC01419	Homo sapiens long intergenic non-protein coding RNA 1419 (LINC01419), long non-coding RNA [NR_122034]	NR_122034	17.58	0.025	715.62	3.26e-05
A_32_P46594	LOC145837	Homo sapiens uncharacterized LOC145837 (LOC145837), long non-coding RNA [NR_026979]	NR_026979	14.09	0.02	701.58	3.86e-05
A_23_P155514	AHSG	Homo sapiens alpha-2-HS-glycoprotein (AHSG), mRNA [NM_001622]	NM_001622	18.34	0.026	700.68	9.69e-05
A_33_P3342375	MAGEA6	Homo sapiens melanoma antigen family A, 6 (MAGEA6), transcript variant 2, mRNA [NM_175868]	NM_175868	21.56	0.031	696.22	1.78e-05
A_33_P3209229	RAB26	Homo sapiens RAB26, member RAS oncogene family (RAB26), mRNA [NM_014353]	NM_014353	9.37	0.014	689.13	7.74e-05
A_24_P296808	PNMAL1	Homo sapiens paraneoplastic Ma antigen family-like 1 (PNMAL1), transcript variant 1, mRNA [NM_018215]	NM_018215	27.9	0.041	681.29	0.0002365
A_23_P1833	B3GAT1	Homo sapiens beta-1,3-glucuronyltransferase 1 (B3GAT1), transcript variant 2, mRNA [NM_054025]	NM_054025	17.8	0.027	669.95	0.0003199
A_33_P3281563				15.21	0.023	666.72	7.9e-06
A_33_P3217490	FAM230B	Homo sapiens family with sequence similarity 230, member B (non-protein coding) (FAM230B), long non-coding RNA [NR_108107]	NR_108107	16.77	0.025	663.72	0.0004364
A_23_P43898	EPHX4	Homo sapiens epoxide hydrolase 4 (EPHX4), mRNA [NM_173567]	NM_173567	10.11	0.015	660.28	1.49e-05
A_33_P3389842	PROM1	Homo sapiens prominin 1 (PROM1), transcript variant 6, mRNA [NM_001145850]	NM_001145850	17.92	0.027	657.51	1.46e-05
A_23_P25615	SOHLH2	Homo sapiens spermatogenesis and oogenesis specific basic helix-loop-helix 2 (SOHLH2), transcript variant 1, mRNA [NM_017826]	NM_017826	16.21	0.025	653.56	0.0003093
A_23_P406782	HPN	Homo sapiens hepsin (HPN), transcript variant 1, mRNA [NM_182983]	NM_182983	21.19	0.032	653.2	1.5e-05
A_23_P218369	CCL14	Homo sapiens chemokine (C-C motif) ligand 14 (CCL14), transcript variant 3, mRNA [NM_032963]	NM_032963	11.57	0.018	640.42	7.14e-05
A_33_P3354429	TRIM71	Homo sapiens tripartite motif containing 71, E3 ubiquitin protein ligase (TRIM71), mRNA [NM_001039111]	NM_001039111	10.48	0.017	618.08	0.0001064
A_24_P295010	SERPINB9	Homo sapiens serpin peptidase inhibitor, clade B (ovalbumin), member 9 (SERPINB9), mRNA [NM_004155]	NM_004155	12.12	0.02	613.18	< 1e-07
A_23_P87238	SAA4	Homo sapiens serum amyloid A4, constitutive (SAA4), mRNA [NM_006512]	NM_006512	20.02	0.033	605.41	0.0003148
A_24_P20630	LEF1	Homo sapiens lymphoid enhancer-binding factor 1 (LEF1), transcript variant 1, mRNA [NM_016269]	NM_016269	14.4	0.024	600.22	0.0001107
A_23_P375372	FGA	Homo sapiens fibrinogen alpha chain (FGA), transcript variant alpha, mRNA [NM_021871]	NM_021871	16.87	0.028	596.8	5.3e-06
A_23_P205164	POU4F1	Homo sapiens POU class 4 homeobox 1 (POU4F1), mRNA [NM_006237]	NM_006237	8.54	0.014	589.81	< 1e-07
A_33_P3318343	CTAG2	Homo sapiens cancer/testis antigen 2 (CTAG2), transcript variant 2, mRNA [NM_020994]	NM_020994	20.12	0.034	588.03	4.87e-05
A_32_P19294	GLT1D1	Homo sapiens glycosyltransferase 1 domain containing 1 (GLT1D1), mRNA [NM_144669]	NM_144669	17.6	0.031	574.75	8.17e-05
A_33_P3323959	RELN	Homo sapiens reelin (RELN), transcript variant 1, mRNA [NM_005045]	NM_005045	9.69	0.017	569.63	< 1e-07
A_24_P105191	HS6ST2	Homo sapiens heparan sulfate 6-O-sulfotransferase 2 (HS6ST2), transcript variant L, mRNA [NM_001077188]	NM_001077188	15.24	0.027	563.58	0.0008759
A_24_P355967	HTR2A	Homo sapiens 5-hydroxytryptamine (serotonin) receptor 2A, G protein-coupled (HTR2A), transcript variant 1, mRNA [NM_000621]	NM_000621	13.67	0.024	563.44	< 1e-07
A_33_P3725227	COBL	Homo sapiens cordon-bleu WH2 repeat protein (COBL), transcript variant 2, mRNA [NM_015198]	NM_015198	15.89	0.031	515.07	1.5e-06
A_24_P176079	WASF3	Homo sapiens WAS protein family, member 3 (WASF3), transcript variant 1, mRNA [NM_006646]	NM_006646	11.63	0.023	508.75	3e-07
A_33_P3251841	DSEL	Homo sapiens dermatan sulfate epimerase-like (DSEL), mRNA [NM_032160]	NM_032160	15.54	0.031	507.1	4.57e-05
A_23_P94879	F2	Homo sapiens coagulation factor II (thrombin) (F2), mRNA [NM_000506]	NM_000506	22.68	0.045	503.9	< 1e-07
A_23_P420348	POTED	Homo sapiens POTE ankyrin domain family, member D (POTED), mRNA [NM_174981]	NM_174981	17.35	0.035	493.65	3.6e-05
A_21_P0013513		asparagine synthetase pseudogene 1 [Source:HGNC Symbol;Acc:HGNC:754] [ENST00000518311]		14.84	0.03	492.16	< 1e-07
A_33_P3215457	MTTP	Homo sapiens microsomal triglyceride transfer protein (MTTP), transcript variant 1, mRNA [NM_000253]	NM_000253	12.91	0.027	478.42	2.6e-05
A_23_P143906	MLF1	Homo sapiens myeloid leukemia factor 1 (MLF1), transcript variant 1, mRNA [NM_022443]	NM_022443	15.14	0.032	477.87	2.87e-05
A_23_P28507	MGAT4A	Homo sapiens mannosyl (alpha-1,3-)-glycoprotein beta-1,4-N-acetylglucosaminyltransferase, isozyme A (MGAT4A), transcript variant 1, mRNA [NM_012214]	NM_012214	13.82	0.029	476.79	0.0001663
A_23_P105862	FRY	Homo sapiens furry homolog (Drosophila) (FRY), mRNA [NM_023037]	NM_023037	16.29	0.034	476.62	0.0003119
A_23_P104224	A1CF	Homo sapiens APOBEC1 complementation factor (A1CF), transcript variant 3, mRNA [NM_138933]	NM_138933	16.07	0.034	473.59	2e-07
A_33_P3308481	HYMAI	Homo sapiens hydatidiform mole associated and imprinted (non-protein coding) (HYMAI), long non-coding RNA [NR_002768]	NR_002768	11.28	0.024	469.64	0.0004196
A_23_P145644	DDC	Homo sapiens dopa decarboxylase (aromatic L-amino acid decarboxylase) (DDC), transcript variant 2, mRNA [NM_000790]	NM_000790	4.92	0.011	458.51	< 1e-07
A_24_P309095	RELN	Homo sapiens reelin (RELN), transcript variant 1, mRNA [NM_005045]	NM_005045	13.93	0.03	457.44	0.0002466
A_21_P0005616	LINC01419	Homo sapiens long intergenic non-protein coding RNA 1419 (LINC01419), long non-coding RNA [NR_122034]	NR_122034	22.27	0.049	450.45	< 1e-07
A_33_P3287158	NLGN4X	Homo sapiens neuroligin 4, X-linked (NLGN4X), transcript variant 3, mRNA [NM_001282145]	NM_001282145	8.71	0.02	445.78	0.0009863
A_23_P259442	CPE	Homo sapiens carboxypeptidase E (CPE), mRNA [NM_001873]	NM_001873	8.91	0.02	442.27	< 1e-07
A_32_P14762	OOEP	Homo sapiens oocyte expressed protein (OOEP), mRNA [NM_001080507]	NM_001080507	17.09	0.039	439.33	6e-07
A_24_P393571	GDA	Homo sapiens guanine deaminase (GDA), transcript variant 2, mRNA [NM_004293]	NM_004293	17.33	0.04	433.96	2.93e-05
A_24_P227069	GPAM	Homo sapiens glycerol-3-phosphate acyltransferase, mitochondrial (GPAM), transcript variant 2, mRNA [NM_020918]	NM_020918	13.94	0.033	427.54	< 1e-07
A_33_P3269203	SERPINH1	Homo sapiens serpin peptidase inhibitor, clade H (heat shock protein 47), member 1, (collagen binding protein 1) (SERPINH1), transcript variant 1, mRNA [NM_001207014]	NM_001207014	12.76	0.03	426.41	7e-07
A_33_P6815152	LOC283177	Homo sapiens uncharacterized LOC283177 (LOC283177), long non-coding RNA [NR_033852]	NR_033852	19.75	0.047	418.67	2e-07
A_32_P174164	LOC441601	Homo sapiens septin 7 pseudogene (LOC441601), non-coding RNA [NR_003034]		11.67	0.028	418.35	0.0006252
A_24_P88266	PROX1	Homo sapiens prospero homeobox 1 (PROX1), transcript variant 2, mRNA [NM_002763]	NM_002763	8.52	0.021	414.45	< 1e-07
A_23_P203183	APOC3	Homo sapiens apolipoprotein C-III (APOC3), mRNA [NM_000040]	NM_000040	16.12	0.039	413.96	8.69e-05
A_23_P210164	HOXD8	Homo sapiens homeobox D8 (HOXD8), transcript variant 1, mRNA [NM_019558]	NM_019558	9.87	0.024	411.38	< 1e-07
A_22_P00015345	lnc-SPRY2-4	LNCipedia lincRNA (lnc-SPRY2-4), lincRNA [lnc-SPRY2-4:3]		19.59	0.048	410.26	< 1e-07
A_23_P40096	PROC	Homo sapiens protein C (inactivator of coagulation factors Va and VIIIa) (PROC), mRNA [NM_000312]	NM_000312	12.39	0.031	405.18	4.89e-05
A_23_P36882	NTS	Homo sapiens neurotensin (NTS), mRNA [NM_006183]	NM_006183	18.05	0.045	404.03	5.59e-05
A_23_P41314	F11	Homo sapiens coagulation factor XI (F11), mRNA [NM_000128]	NM_000128	10.24	0.026	399.56	5.2e-06
A_23_P360542	LINC00470	Homo sapiens long intergenic non-protein coding RNA 470 (LINC00470), transcript variant 1, long non-coding RNA [NR_023925]	NR_023925	13.13	0.033	394.95	< 1e-07
A_24_P95154	TUSC3	Homo sapiens tumor suppressor candidate 3 (TUSC3), transcript variant 2, mRNA [NM_178234]	NM_178234	11.6	0.029	393.64	2e-06
A_33_P3268838	CPEB1	Homo sapiens cytoplasmic polyadenylation element binding protein 1 (CPEB1), transcript variant 5, mRNA [NM_001288819]	NM_001288819	13.47	0.034	391.44	0.0001505
A_23_P383258	GDA	Homo sapiens guanine deaminase (GDA), transcript variant 2, mRNA [NM_004293]	NM_004293	16.09	0.041	390.52	< 1e-07
A_21_P0014941	SDIM1	Homo sapiens cDNA FLJ26122 fis, clone SYN00634. [AK129633]	AK129633	26.45	0.069	383.83	< 1e-07
A_23_P75283	RBP4	Homo sapiens retinol binding protein 4, plasma (RBP4), mRNA [NM_006744]	NM_006744	11.53	0.03	381.92	< 1e-07
A_33_P3293164	CHGA	Homo sapiens chromogranin A (parathyroid secretory protein 1) (CHGA), transcript variant 1, mRNA [NM_001275]	NM_001275	8.76	0.023	378.81	3e-07
A_23_P166616	AGTR1	Homo sapiens angiotensin II receptor, type 1 (AGTR1), transcript variant 4, mRNA [NM_031850]	NM_031850	19.05	0.051	371.67	2.63e-05
A_21_P0013426	LOC650226	Homo sapiens ankyrin repeat domain 26 pseudogene (LOC650226), non-coding RNA [NR_029420]	NR_029420	10.24	0.028	365.55	0.0002228
A_23_P203191	APOA1	Homo sapiens apolipoprotein A-I (APOA1), mRNA [NM_000039]	NM_000039	18.45	0.051	361.68	6.33e-05
A_21_P0009487		microRNA 3591 [Source:HGNC Symbol;Acc:HGNC:41875] [ENST00000590797]		14.76	0.041	356.68	< 1e-07
A_21_P0014658		long intergenic non-protein coding RNA 1203 [Source:HGNC Symbol;Acc:HGNC:49634] [ENST00000456091]		22.93	0.064	356.53	< 1e-07
A_33_P3409159	SLC22A23	Homo sapiens solute carrier family 22, member 23 (SLC22A23), transcript variant 1, mRNA [NM_015482]	NM_015482	15.86	0.045	355.53	0.0008775
A_33_P3348061	CABP7	Homo sapiens calcium binding protein 7 (CABP7), mRNA [NM_182527]	NM_182527	13.93	0.04	352.14	< 1e-07
A_32_P33114	KLB	Homo sapiens klotho beta (KLB), mRNA [NM_175737]	NM_175737	17.1	0.05	341.06	7.16e-05
A_23_P202448	CXCL12	Homo sapiens chemokine (C-X-C motif) ligand 12 (CXCL12), transcript variant 1, mRNA [NM_199168]	NM_199168	13.99	0.041	339.61	0.0002531
A_33_P3286576		AY904369 cell cycle-related kinase cardiac splice variant {Mus musculus} (exp=-1; wgp=0; cg=0), partial (12%) [THC2752005]		9.31	0.028	335.3	0.0001158
A_23_P208302	APOC2	Homo sapiens apolipoprotein C-II (APOC2), mRNA [NM_000483]	NM_000483	19.78	0.059	334.15	< 1e-07
A_23_P139669	SLC2A3	Homo sapiens solute carrier family 2 (facilitated glucose transporter), member 3 (SLC2A3), mRNA [NM_006931]	NM_006931	6.4	0.019	328.18	1.45e-05
A_22_P00000046	HOXA-AS2	Homo sapiens HOXA cluster antisense RNA 2 (HOXA-AS2), long non-coding RNA [NR_122069]	NR_122069	17.67	0.055	322.44	< 1e-07
A_22_P00004003	LINC01266	Homo sapiens long intergenic non-protein coding RNA 1266 (LINC01266), long non-coding RNA [NR_110118]	NR_110118	8.32	0.026	322.16	2e-07
A_22_P00007055	LOC283177	Homo sapiens uncharacterized LOC283177 (LOC283177), long non-coding RNA [NR_033852]	NR_033852	11.45	0.036	321.56	0.0001256
A_21_P0003445		Homo sapiens mRNA; cDNA DKFZp686E16130 (from clone DKFZp686E16130). [BX648772]		16.09	0.05	321.05	8.8e-06
A_23_P61180	PLCXD1	Homo sapiens phosphatidylinositol-specific phospholipase C, X domain containing 1 (PLCXD1), transcript variant 1, mRNA [NM_018390]	NM_018390	20.86	0.065	320.52	< 1e-07
A_33_P3409090	CNTN1	Homo sapiens contactin 1 (CNTN1), transcript variant 4, mRNA [NM_001256064]	NM_001256064	10.57	0.033	317.8	2.1e-06
A_22_P00015322				14.93	0.047	317.55	0.0002748
A_23_P408249	PCK1	Homo sapiens phosphoenolpyruvate carboxykinase 1 (soluble) (PCK1), mRNA [NM_002591]	NM_002591	6.19	0.02	316.81	6.16e-05
A_32_P133884	TUSC1	Homo sapiens tumor suppressor candidate 1 (TUSC1), mRNA [NM_001004125]	NM_001004125	9.48	0.03	315.98	< 1e-07
A_23_P58819	RANBP17	RAN binding protein 17 [Source:HGNC Symbol;Acc:HGNC:14428] [ENST00000521759]	AF222747	4.58	0.015	315.66	4.7e-06
A_23_P36531	TSPAN8	Homo sapiens tetraspanin 8 (TSPAN8), mRNA [NM_004616]	NM_004616	8.74	0.028	315.1	0.000372
A_23_P2543	CUX2	Homo sapiens cut-like homeobox 2 (CUX2), mRNA [NM_015267]	NM_015267	12.25	0.04	307.07	8.75e-05
A_23_P501538	HOXA3	Homo sapiens homeobox A3 (HOXA3), transcript variant 2, mRNA [NM_153631]	NM_153631	9.21	0.03	304.97	8.14e-05
A_22_P00002086				13.45	0.044	302.5	< 1e-07
A_23_P46639	C8A	Homo sapiens complement component 8, alpha polypeptide (C8A), mRNA [NM_000562]	NM_000562	10.95	0.036	302.02	< 1e-07
A_23_P121253	TNFSF10	Homo sapiens tumor necrosis factor (ligand) superfamily, member 10 (TNFSF10), transcript variant 1, mRNA [NM_003810]	NM_003810	6.02	0.02	300.28	8.5e-06
A_33_P3263938	LCN15	Homo sapiens lipocalin 15 (LCN15), mRNA [NM_203347]	NM_203347	14.24	0.048	299.63	0.0009947
A_33_P3304501	CDX2	Homo sapiens caudal type homeobox 2 (CDX2), mRNA [NM_001265]	NM_001265	11	0.037	299.5	8e-07
A_21_P0003132				5.79	0.019	296.7	< 1e-07
A_33_P3435493	LOC400768	PREDICTED: Homo sapiens uncharacterized LOC400768 (LOC400768), misc_RNA [XR_110483]	XR_110483	17.84	0.06	296.68	5e-07
A_32_P129752	TMEM30B	Homo sapiens transmembrane protein 30B (TMEM30B), mRNA [NM_001017970]	NM_001017970	9.44	0.032	296.12	0.0008191
A_23_P27013	HOXB9	Homo sapiens homeobox B9 (HOXB9), mRNA [NM_024017]	NM_024017	14.17	0.049	287.76	3e-07
A_33_P3228450	FXYD3	Homo sapiens FXYD domain containing ion transport regulator 3 (FXYD3), transcript variant 3, mRNA [NM_001136007]	NM_001136007	12.17	0.042	286.73	0.0002402
A_23_P12363	ROR1	Homo sapiens receptor tyrosine kinase-like orphan receptor 1 (ROR1), transcript variant 1, mRNA [NM_005012]	NM_005012	9.79	0.034	285.16	0.000783
A_24_P312325	lnc-AF131215.3.1-1	Homo sapiens mRNA for hypothetical protein (C8ORF15). [AJ312027]	AJ312027	20.51	0.072	284.01	< 1e-07
A_32_P525524	ITPRIPL1	Homo sapiens inositol 1,4,5-trisphosphate receptor interacting protein-like 1 (ITPRIPL1), transcript variant 1, mRNA [NM_178495]	NM_178495	8.63	0.031	281.96	0.0002814
A_32_P94	LHFPL4	Homo sapiens lipoma HMGIC fusion partner-like 4 (LHFPL4), mRNA [NM_198560]	NM_198560	9.74	0.035	281.69	0.0009874
A_32_P144421	ZNF518B	Homo sapiens zinc finger protein 518B (ZNF518B), mRNA [NM_053042]	NM_053042	8.18	0.029	280.44	3e-07
A_33_P3329108	MTAP	Homo sapiens methylthioadenosine phosphorylase (MTAP), mRNA [NM_002451]	NM_002451	15.22	0.055	278.53	1.09e-05
A_24_P112941	LINGO1	Homo sapiens leucine rich repeat and Ig domain containing 1 (LINGO1), transcript variant 1, mRNA [NM_032808]	NM_032808	17.17	0.062	277.98	2e-07
A_23_P251412	SCGN	Homo sapiens secretagogin, EF-hand calcium binding protein (SCGN), mRNA [NM_006998]	NM_006998	5.78	0.021	274.04	0.0003744
A_23_P350617	KLB	Homo sapiens klotho beta (KLB), mRNA [NM_175737]	NM_175737	10.58	0.039	272.4	0.0007441
A_23_P129085	SPESP1	Homo sapiens sperm equatorial segment protein 1 (SPESP1), mRNA [NM_145658]	NM_145658	7.62	0.028	271.88	7.8e-06
A_23_P110531	FST	Homo sapiens follistatin (FST), transcript variant FST344, mRNA [NM_013409]	NM_013409	18.29	0.068	270.33	< 1e-07
A_33_P3237150	BMP2	Homo sapiens bone morphogenetic protein 2 (BMP2), mRNA [NM_001200]	NM_001200	17.66	0.066	268.64	2e-07
A_33_P3241511	SERPIND1	Homo sapiens serpin peptidase inhibitor, clade D (heparin cofactor), member 1 (SERPIND1), mRNA [NM_000185]	NM_000185	14.48	0.054	267.92	7e-07
A_21_P0009538	lnc-DSC3-2	LNCipedia lincRNA (lnc-DSC3-2), lincRNA [lnc-DSC3-2:1]		16.3	0.062	262.66	< 1e-07
A_23_P133543	KLHL3	Homo sapiens kelch-like family member 3 (KLHL3), transcript variant 1, mRNA [NM_017415]	NM_017415	9.59	0.037	262.62	3.29e-05
A_23_P21943	SAGE1	Homo sapiens sarcoma antigen 1 (SAGE1), mRNA [NM_018666]	NM_018666	9.08	0.035	262.6	4.3e-06
A_22_P00008195	INSL6	Homo sapiens insulin-like 6 (INSL6), mRNA [NM_007179]	NM_007179	7.24	0.028	261.34	4.7e-06
A_21_P0010818	LINC00993	Homo sapiens long intergenic non-protein coding RNA 993 (LINC00993), long non-coding RNA [NR_104061]	NR_104061	3.79	0.015	260.89	2e-07
A_23_P118065	HSD17B2	Homo sapiens hydroxysteroid (17-beta) dehydrogenase 2 (HSD17B2), mRNA [NM_002153]	NM_002153	10.22	0.039	259.9	6.76e-05
A_23_P314811	SLC10A4	Homo sapiens solute carrier family 10, member 4 (SLC10A4), mRNA [NM_152679]	NM_152679	10.11	0.039	257.8	0.0005487
A_23_P64808	HOXC13	Homo sapiens homeobox C13 (HOXC13), mRNA [NM_017410]	NM_017410	7.63	0.03	256.68	2.14e-05
A_32_P47643	FAM110C	Homo sapiens family with sequence similarity 110, member C (FAM110C), mRNA [NM_001077710]	NM_001077710	9.32	0.037	254.38	0.0001015
A_33_P3688869	LOC440910	Homo sapiens uncharacterized LOC440910 (LOC440910), long non-coding RNA [NR_030728]	NR_030728	20.02	0.079	253.15	1e-07
A_22_P00005091	DGCR5	Homo sapiens DiGeorge syndrome critical region gene 5 (non-protein coding) (DGCR5), transcript variant 1, non-coding RNA [NR_002733]	NR_002733	14.24	0.058	247.36	0.000548
A_23_P337689	lnc-EIF3M-2	Homo sapiens antisense RNA AS1 (WT1), complete sequence. [DQ289490]	DQ289490	10.02	0.041	244.38	0.0005423
A_22_P00014909	TPBGL	Homo sapiens trophoblast glycoprotein-like (TPBGL), mRNA [NM_001195528]	NM_001195528	12.42	0.051	244.09	0.0004014
A_23_P164958	CCDC8	Homo sapiens coiled-coil domain containing 8 (CCDC8), mRNA [NM_032040]	NM_032040	8.08	0.033	243.88	0.0001728
A_21_P0008649	lnc-RPLP1-1	LNCipedia lincRNA (lnc-RPLP1-1), lincRNA [lnc-RPLP1-1:15]		12.31	0.051	242.47	< 1e-07
A_33_P3379926	SLC17A4	Homo sapiens solute carrier family 17, member 4 (SLC17A4), transcript variant 1, mRNA [NM_005495]	NM_005495	13.37	0.055	241.95	0.0003687
A_23_P64721	HCAR3	Homo sapiens hydroxycarboxylic acid receptor 3 (HCAR3), mRNA [NM_006018]	NM_006018	8.88	0.037	240.07	0.0003289
A_33_P3423585	UNC13C	Homo sapiens unc-13 homolog C (C. elegans) (UNC13C), mRNA [NM_001080534]	NM_001080534	17.7	0.074	238.79	9.4e-06
A_22_P00019263	DSCR10	Homo sapiens Down syndrome critical region 10 (non-protein coding) (DSCR10), long non-coding RNA [NR_027695]	NR_027695	18.05	0.076	236.87	2.31e-05
A_21_P0008946	lnc-CHD9-3	LNCipedia lincRNA (lnc-CHD9-3), lincRNA [lnc-CHD9-3:1]		3.64	0.015	235.6	1e-07
A_22_P00015034	lnc-SMYD2-1	LNCipedia lincRNA (lnc-SMYD2-1), lincRNA [lnc-SMYD2-1:1]		10.01	0.043	234.04	< 1e-07
A_32_P175739	HK2	Homo sapiens hexokinase 2 (HK2), mRNA [NM_000189]	NM_000189	12.7	0.055	231.33	2.2e-06
A_33_P3411628	CDKN2A	Homo sapiens cyclin-dependent kinase inhibitor 2A (CDKN2A), transcript variant 1, mRNA [NM_000077]	NM_000077	13.24	0.058	229.82	3.74e-05
A_32_P4018	ROR1	Homo sapiens receptor tyrosine kinase-like orphan receptor 1 (ROR1), transcript variant 1, mRNA [NM_005012]	NM_005012	17.62	0.078	224.74	4e-07
A_23_P134347	CPVL	Homo sapiens carboxypeptidase, vitellogenic-like (CPVL), transcript variant 2, mRNA [NM_019029]	NM_019029	7.25	0.032	223.31	0.0002488
A_23_P99642	SLC7A7	Homo sapiens solute carrier family 7 (amino acid transporter light chain, y+L system), member 7 (SLC7A7), transcript variant 3, mRNA [NM_001126106]	NM_001126106	7.18	0.032	223.1	4.83e-05
A_22_P00000771		602598219F1 NIH_MGC_87 Homo sapiens cDNA clone IMAGE:4707052 5', mRNA sequence [BG575100]	BC040589	5.44	0.025	220.47	0.0008442
A_23_P150768	SLCO2B1	Homo sapiens solute carrier organic anion transporter family, member 2B1 (SLCO2B1), transcript variant 1, mRNA [NM_007256]	NM_007256	9.97	0.045	219.78	0.0007024
A_33_P3299761	KRT23	Homo sapiens keratin 23, type I (KRT23), transcript variant 1, mRNA [NM_015515]	NM_015515	13.34	0.061	219.62	0.0003334
A_21_P0009018	lnc-ZP2-1	LNCipedia lincRNA (lnc-ZP2-1), lincRNA [lnc-ZP2-1:1]		16.09	0.073	219.11	< 1e-07
A_23_P206806	ITGAL	Homo sapiens integrin, alpha L (antigen CD11A (p180), lymphocyte function-associated antigen 1; alpha polypeptide) (ITGAL), transcript variant 1, mRNA [NM_002209]	NM_002209	16.35	0.075	218.14	< 1e-07
A_33_P3290714	HS6ST2	Homo sapiens heparan sulfate 6-O-sulfotransferase 2 (HS6ST2), transcript variant L, mRNA [NM_001077188]	NM_001077188	8.88	0.041	217.96	3.49e-05
A_23_P159952	BEX1	Homo sapiens brain expressed, X-linked 1 (BEX1), mRNA [NM_018476]	NM_018476	12.08	0.056	216.59	0.0001345
A_23_P118392	RASD1	Homo sapiens RAS, dexamethasone-induced 1 (RASD1), transcript variant 1, mRNA [NM_016084]	NM_016084	15.45	0.071	216.24	1.7e-06
A_23_P159775	GABRE	Homo sapiens gamma-aminobutyric acid (GABA) A receptor, epsilon (GABRE), mRNA [NM_004961]	NM_004961	14.98	0.07	214.56	0.0001895
A_33_P3399638	ZNF257	Homo sapiens zinc finger protein 257 (ZNF257), mRNA [NM_033468]	NM_033468	7.15	0.034	212.43	2e-07
A_24_P212549		SLC25A24 pseudogene 1 [Source:HGNC Symbol;Acc:HGNC:48933] [ENST00000434803]	XR_250827	9.3	0.044	211.69	0.0003996
A_23_P23639	MCOLN2	Homo sapiens mucolipin 2 (MCOLN2), mRNA [NM_153259]	NM_153259	5.96	0.028	210.8	2.03e-05
A_21_P0008873	TP53TG3D	Homo sapiens TP53 target 3D (TP53TG3D), transcript variant 1, mRNA [NM_001243722]	NM_001243722	4.72	0.022	210.14	8.33e-05
A_23_P154849	OLIG1	Homo sapiens oligodendrocyte transcription factor 1 (OLIG1), mRNA [NM_138983]	NM_138983	5.97	0.029	209.18	1.41e-05
A_24_P314515	HNF1A-AS1	Homo sapiens HNF1A antisense RNA 1 (HNF1A-AS1), long non-coding RNA [NR_024345]	NR_024345	5.31	0.026	205.99	0.0005078
A_33_P3267420	APOB	Homo sapiens apolipoprotein B (including Ag(x) antigen), mRNA (cDNA clone IMAGE:6270815), complete cds. [BC051278]	BC051278	10.46	0.051	204.71	1e-06
A_23_P335981	HOXC12	Homo sapiens homeobox C12 (HOXC12), mRNA [NM_173860]	NM_173860	5.71	0.028	204.46	2e-07
A_33_P3224819	SLC45A4	Homo sapiens solute carrier family 45, member 4 (SLC45A4), transcript variant 1, mRNA [NM_001286646]	NM_001286646	12.53	0.062	201.46	0.0001597
A_33_P3290617		Q2RMA7_MOOTA (Q2RMA7) Ppx/GppA phosphatase, partial (7%) [THC2660753]		6.26	0.032	198.07	0.0002222
A_33_P3407863	lnc-GABRE-1	PREDICTED: Homo sapiens uncharacterized LOC100507199, transcript variant 1 (LOC100507199), misc_RNA [XR_133565]	XR_133565	9.12	0.046	197.42	0.0007586
A_24_P508103	FAR2P1	Homo sapiens fatty acyl CoA reductase 2 pseudogene 1 (FAR2P1), long non-coding RNA [NR_026758]	NR_026758	7.72	0.039	196.78	1.4e-06
A_23_P87049	SORL1	Homo sapiens sortilin-related receptor, L(DLR class) A repeats containing (SORL1), mRNA [NM_003105]	NM_003105	7.64	0.04	192.49	1.3e-06
A_33_P3320683	LINC00993	Homo sapiens long intergenic non-protein coding RNA 993 (LINC00993), long non-coding RNA [NR_104061]	NR_104061	6.9	0.036	192.01	0.0002432
A_23_P59877	FABP5	Homo sapiens fatty acid binding protein 5 (psoriasis-associated) (FABP5), mRNA [NM_001444]	NM_001444	12.69	0.066	191.76	9e-07
A_23_P110957	FOXF2	Homo sapiens forkhead box F2 (FOXF2), mRNA [NM_001452]	NM_001452	13.67	0.072	190.98	2.3e-06
A_23_P41498	ADH6	Homo sapiens alcohol dehydrogenase 6 (class V) (ADH6), transcript variant 2, mRNA [NM_000672]	NM_000672	12.8	0.067	189.74	1.2e-06
A_33_P3298539	APOA1	Homo sapiens apolipoprotein A-I (APOA1), mRNA [NM_000039]	NM_000039	13.45	0.072	187.69	1.6e-06
A_21_P0009854	LINC01524	Homo sapiens long intergenic non-protein coding RNA 1524 (LINC01524), long non-coding RNA [NR_110038]		9.59	0.051	186.93	3.6e-05
A_33_P3331491	LOC728392	Homo sapiens uncharacterized LOC728392 (LOC728392), mRNA [NM_001162371]	NM_001162371	8.93	0.048	186.76	7e-07
A_23_P346673	GPRC5C	G protein-coupled receptor, class C, group 5, member C [Source:HGNC Symbol;Acc:HGNC:13309] [ENST00000482723]	XM_005257514	7.68	0.041	185.98	1.48e-05
A_33_P3423854	C8B	Homo sapiens complement component 8, beta polypeptide (C8B), transcript variant 2, mRNA [NM_001278543]	NM_001278543	11.57	0.062	185.56	0.0003109
A_21_P0009856				7.19	0.039	184.24	2e-07
A_23_P53370	RND1	Homo sapiens Rho family GTPase 1 (RND1), mRNA [NM_014470]	NM_014470	4.72	0.026	183.89	4e-07
A_33_P3340639	GPAM	glycerol-3-phosphate acyltransferase, mitochondrial [Source:HGNC Symbol;Acc:HGNC:24865] [ENST00000369425]	AL832464	10.54	0.058	183.24	3e-07
A_21_P0010543	LOC101060442	PREDICTED: Homo sapiens calcium-binding mitochondrial carrier protein SCaMC-1-like (LOC101060442), misc_RNA [XR_250827]		5.64	0.031	182.9	< 1e-07
A_23_P130333	TTR	Homo sapiens transthyretin (TTR), mRNA [NM_000371]	NM_000371	13.3	0.073	182.59	2e-07
A_23_P385766	ANKS4B	Homo sapiens ankyrin repeat and sterile alpha motif domain containing 4B (ANKS4B), mRNA [NM_145865]	NM_145865	14.76	0.081	182.41	2e-07
A_24_P105933	VIPR1	Homo sapiens vasoactive intestinal peptide receptor 1 (VIPR1), transcript variant 1, mRNA [NM_004624]	NM_004624	7.32	0.04	181.75	0.0006069
A_33_P3338698	IHH	Homo sapiens indian hedgehog (IHH), mRNA [NM_002181]	NM_002181	13.84	0.076	181.11	3.63e-05
A_23_P400449	VAT1L	Homo sapiens vesicle amine transport 1-like (VAT1L), mRNA [NM_020927]	NM_020927	11.49	0.064	180.82	3e-07
A_32_P24140	GAS2	Homo sapiens growth arrest-specific 2 (GAS2), transcript variant 1, mRNA [NM_005256]	NM_005256	7.92	0.044	179.45	< 1e-07
A_21_P0000491	SNAR-G1	Homo sapiens small ILF3/NF90-associated RNA G1 (SNAR-G1), small nuclear RNA [NR_004383]	NR_004383	14	0.08	175.85	3.1e-05
A_22_P00007891	PKIB	Homo sapiens protein kinase (cAMP-dependent, catalytic) inhibitor beta (PKIB), transcript variant 4, mRNA [NM_001270393]	NM_001270393	6.79	0.039	175.11	< 1e-07
A_23_P359870		Homo sapiens mRNA for hypothetical protein (C8ORF16). [AJ312026]	AJ312026	15.48	0.089	174.62	< 1e-07
A_23_P257231	ETNPPL	Homo sapiens ethanolamine-phosphate phospho-lyase (ETNPPL), transcript variant 1, mRNA [NM_031279]	NM_031279	9.79	0.056	173.98	0.0005705
A_33_P3273230	HORMAD1	Homo sapiens HORMA domain containing 1 (HORMAD1), transcript variant 1, mRNA [NM_032132]	NM_032132	10.11	0.059	171.17	0.0001748
A_23_P95029	SNTB1	Homo sapiens syntrophin, beta 1 (dystrophin-associated protein A1, 59kDa, basic component 1) (SNTB1), mRNA [NM_021021]	NM_021021	10.22	0.06	170.96	0.00012
A_24_P48204	SECTM1	Homo sapiens secreted and transmembrane 1 (SECTM1), mRNA [NM_003004]	NM_003004	11.1	0.065	170.32	0.0001088
A_24_P213478	SEMA6A	Homo sapiens sema domain, transmembrane domain (TM), and cytoplasmic domain, (semaphorin) 6A (SEMA6A), transcript variant 2, mRNA [NM_020796]	NM_020796	7.22	0.043	169.45	1e-06
A_33_P3389668				9.4	0.056	169.06	0.0007968
A_24_P721699	A1BG-AS1	Homo sapiens cDNA: FLJ23569 fis, clone LNG11861. [AK027222]	AK027222	7.03	0.042	168.86	9.42e-05
A_19_P00321631	LOC100422737			6.89	0.041	168.57	6.41e-05
A_23_P324754	CEMIP	Homo sapiens cell migration inducing protein, hyaluronan binding (CEMIP), transcript variant 3, mRNA [NM_018689]	NM_018689	11.38	0.068	167.97	1e-07
A_33_P3315959	LGSN	Homo sapiens lengsin, lens protein with glutamine synthetase domain (LGSN), transcript variant 1, mRNA [NM_016571]	NM_016571	12.67	0.076	167.47	4.94e-05
A_33_P3303414	MAN1A1	Homo sapiens mannosidase, alpha, class 1A, member 1 (MAN1A1), mRNA [NM_005907]	NM_005907	16.95	0.1	167.31	2.2e-06
A_32_P216520	WIF1	Homo sapiens WNT inhibitory factor 1 (WIF1), mRNA [NM_007191]	NM_007191	4.83	0.029	167.07	8.68e-05
A_24_P307580	HTATIP2	Homo sapiens HIV-1 Tat interactive protein 2, 30kDa (HTATIP2), transcript variant 5, mRNA [NM_001098523]	NM_001098523	12.03	0.072	166.87	3e-07
A_21_P0010725		Q16003_HUMAN (Q16003) Lymphocyte-specific protein 1 (Fragment), complete [THC2561048]		6.98	0.042	166.36	2.73e-05
A_23_P390700	CNTN1	Homo sapiens contactin 1 (CNTN1), transcript variant 1, mRNA [NM_001843]	NM_001843	3.32	0.02	165.94	0.0009563
A_33_P3368985	ANKRD30A	Homo sapiens ankyrin repeat domain 30A (ANKRD30A), mRNA [NM_052997]	NM_052997	11.58	0.071	163.95	5.47e-05
A_32_P55840	LINC01556	Homo sapiens long intergenic non-protein coding RNA 1556 (LINC01556), long non-coding RNA [NR_103538]	NR_103538	7.21	0.044	162.91	6.56e-05
A_22_P00007835	LOC101927942	PREDICTED: Homo sapiens uncharacterized LOC101927942 (LOC101927942), transcript variant X2, ncRNA [XR_249525]	XR_249525	6.01	0.038	160.2	0.000735
A_21_P0014812		PREDICTED: Homo sapiens uncharacterized LOC100652823 (LOC100652823), misc_RNA [XR_132644]	XR_132644	5.11	0.032	159.15	0.0001066
A_33_P3227676	C2orf72	Homo sapiens chromosome 2 open reading frame 72 (C2orf72), mRNA [NM_001144994]	NM_001144994	12.3	0.077	159.08	2.7e-06
A_33_P3302344	LOC100128320	Homo sapiens cDNA FLJ43449 fis, clone OCBBF2032671. [AK125438]	AK125438	4.05	0.026	155.88	2.17e-05
A_24_P93948	KIF5A	kinesin family member 5A [Source:HGNC Symbol;Acc:HGNC:6323] [ENST00000455537]	AB210045	11.92	0.077	155.88	< 1e-07
A_21_P0006723		RST35292 Athersys RAGE Library Homo sapiens cDNA, mRNA sequence [BG215621]		13.98	0.09	154.89	2e-07
A_33_P3385006	SLC39A5	Homo sapiens solute carrier family 39 (zinc transporter), member 5 (SLC39A5), transcript variant 2, mRNA [NM_001135195]	NM_001135195	10.6	0.069	153.54	0.0001069
A_24_P940365	C17orf104	Homo sapiens chromosome 17 open reading frame 104 (C17orf104), mRNA [NM_001145080]	NM_001145080	10.3	0.067	153.51	2.21e-05
A_33_P3307836	LRRC7	leucine rich repeat containing 7 [Source:HGNC Symbol;Acc:HGNC:18531] [ENST00000370958]	XM_006710782	10.7	0.071	150.74	5.85e-05
A_21_P0005182	lnc-SDIM1-3	LNCipedia lincRNA (lnc-SDIM1-3), lincRNA [lnc-SDIM1-3:7]		11.79	0.078	150.48	< 1e-07
A_33_P3300253	PTPN20B	Homo sapiens protein tyrosine phosphatase, non-receptor type 20B (PTPN20B), transcript variant 1, mRNA [NM_001042357]	NM_001042357	9.12	0.061	149.89	8.15e-05
A_22_P00017475	LOC102725381	PREDICTED: Homo sapiens uncharacterized LOC102725381 (LOC102725381), ncRNA [XR_424967]	XR_424967	11.55	0.077	149.08	7e-07
A_21_P0003199	lnc-BCL6-1	LNCipedia lincRNA (lnc-BCL6-1), lincRNA [lnc-BCL6-1:1]		7.77	0.052	148.59	0.000486
A_24_P23625	HS3ST3B1	Homo sapiens heparan sulfate (glucosamine) 3-O-sulfotransferase 3B1 (HS3ST3B1), transcript variant 1, mRNA [NM_006041]	NM_006041	8.46	0.057	148.32	6.37e-05
A_33_P3246268	HOXD13	Homo sapiens homeobox D13 (HOXD13), mRNA [NM_000523]	NM_000523	6.04	0.041	147.94	5.4e-06
A_23_P88626	ANPEP	Homo sapiens alanyl (membrane) aminopeptidase (ANPEP), mRNA [NM_001150]	NM_001150	5.78	0.039	147.78	0.0004949
A_23_P205428	FOXG1	Homo sapiens forkhead box G1 (FOXG1), mRNA [NM_005249]	NM_005249	8.01	0.054	147.37	6e-07
A_33_P3379922	PROC	Homo sapiens protein C (inactivator of coagulation factors Va and VIIIa) (PROC), mRNA [NM_000312]	NM_000312	12.78	0.087	146.48	2.6e-06
A_23_P37994	TP53TG3	Homo sapiens TP53 target 3 (TP53TG3), transcript variant 1, mRNA [NM_016212]	NM_016212	10.31	0.071	145.66	1.3e-05
A_23_P217755	SHROOM2	Homo sapiens shroom family member 2 (SHROOM2), mRNA [NM_001649]	NM_001649	6.94	0.048	145.51	1.19e-05
A_24_P706340	FAM155A	Homo sapiens family with sequence similarity 155, member A (FAM155A), mRNA [NM_001080396]	NM_001080396	7.88	0.054	145.28	2e-07
A_33_P3802116		PREDICTED: Homo sapiens uncharacterized LOC101929604 (LOC101929604), ncRNA [XR_247160]	XR_247160	4.02	0.028	145.13	7.84e-05
A_22_P00015031	HOXC-AS3	Homo sapiens HOXC cluster antisense RNA 3 (HOXC-AS3), long non-coding RNA [NR_047506]	NR_047506	9.03	0.062	145.04	1e-06
A_23_P100660	SERPINF1	Homo sapiens serpin peptidase inhibitor, clade F (alpha-2 antiplasmin, pigment epithelium derived factor), member 1 (SERPINF1), mRNA [NM_002615]	NM_002615	3.25	0.022	144.83	4e-07
A_23_P52121	PDZK1	Homo sapiens PDZ domain containing 1 (PDZK1), transcript variant 1, mRNA [NM_002614]	NM_002614	10.62	0.074	143.93	1e-07
A_33_P3275973	LOC100422737	Homo sapiens cDNA FLJ41422 fis, clone BRHIP2003048. [AK123416]		5.56	0.039	143.77	3.9e-06
A_23_P370682	BATF2	Homo sapiens basic leucine zipper transcription factor, ATF-like 2 (BATF2), transcript variant 1, mRNA [NM_138456]	NM_138456	5.63	0.039	143.14	0.000228
A_33_P3228460	FXYD3	Homo sapiens FXYD domain containing ion transport regulator 3 (FXYD3), transcript variant 3, mRNA [NM_001136007]	NM_001136007	9.06	0.064	142.72	5.87e-05
A_33_P3258923	MKRN3	Homo sapiens makorin ring finger protein 3 (MKRN3), mRNA [NM_005664]	NM_005664	11.67	0.082	141.95	< 1e-07
A_22_P00018673	lnc-WDR5-2	LNCipedia lincRNA (lnc-WDR5-2), lincRNA [lnc-WDR5-2:1]		9.26	0.065	141.84	0.0005441
A_24_P218805	HOXC10	Homo sapiens homeobox C10 (HOXC10), mRNA [NM_017409]	NM_017409	5.74	0.041	141.07	8e-07
A_23_P99386	TNFSF11	Homo sapiens tumor necrosis factor (ligand) superfamily, member 11 (TNFSF11), transcript variant 1, mRNA [NM_003701]	NM_003701	4.02	0.029	140.45	7.55e-05
A_23_P154972	ZNF280A	Homo sapiens zinc finger protein 280A (ZNF280A), mRNA [NM_080740]	NM_080740	7.33	0.053	139.16	1.92e-05
A_33_P3328312	HNF1A	Homo sapiens HNF1 homeobox A (HNF1A), mRNA [NM_000545]	NM_000545	5.41	0.039	138.41	8e-07
A_23_P419947	MLF1	Homo sapiens myeloid leukemia factor 1 (MLF1), transcript variant 1, mRNA [NM_022443]	NM_022443	5.21	0.038	138.29	2e-07
A_23_P363647	DDX26B	Homo sapiens DEAD/H (Asp-Glu-Ala-Asp/His) box polypeptide 26B (DDX26B), mRNA [NM_182540]	NM_182540	11.36	0.083	137.17	2e-07
A_33_P3223488	FRY	Homo sapiens furry homolog (Drosophila) (FRY), mRNA [NM_023037]	NM_023037	7.34	0.054	137.17	< 1e-07
A_23_P121459	THPO	Homo sapiens thrombopoietin (THPO), transcript variant 1, mRNA [NM_000460]	NM_000460	2.18	0.016	135.17	1e-07
A_23_P78099	VTN	Homo sapiens vitronectin (VTN), mRNA [NM_000638]	NM_000638	12.98	0.096	134.99	3.9e-06
A_22_P00004194		602537975F1 NIH_MGC_59 Homo sapiens cDNA clone IMAGE:4659067 5', mRNA sequence [BG496636]	BG496636	5.94	0.044	134.98	2.8e-06
A_33_P3567961		Homo sapiens cDNA FLJ13477 fis, clone PLACE1003638. [AK023539]	AK023539	6.48	0.049	133.04	0.0001595
A_24_P89426	APOM	Homo sapiens apolipoprotein M (APOM), transcript variant 1, mRNA [NM_019101]	NM_019101	11.57	0.087	132.7	< 1e-07
A_23_P218597	NPAS2	Homo sapiens neuronal PAS domain protein 2 (NPAS2), mRNA [NM_002518]	NM_002518	5.83	0.044	132.44	0.0009171
A_23_P162486	PTPN6	Homo sapiens protein tyrosine phosphatase, non-receptor type 6 (PTPN6), transcript variant 1, mRNA [NM_002831]	NM_002831	5.54	0.042	131.62	0.0004349
A_24_P673063	FABP5	Homo sapiens fatty acid binding protein 5 (psoriasis-associated) (FABP5), mRNA [NM_001444]	NM_001444	7.3	0.056	130.3	1.76e-05
A_22_P00013980	LOC100422737			4.87	0.038	129.77	1e-07
A_33_P3269885	SLC30A10	Homo sapiens solute carrier family 30, member 10 (SLC30A10), transcript variant 1, mRNA [NM_018713]	NM_018713	6.62	0.051	129.38	2.85e-05
A_22_P00002420	LOC102724917		CF593422	6.27	0.049	129.12	0.0003145
A_33_P3310981	ZNF215	Homo sapiens zinc finger protein 215 (ZNF215), mRNA [NM_013250]	NM_013250	6.63	0.051	129.08	0.0003487
A_23_P40718	PARVB	Homo sapiens parvin, beta (PARVB), transcript variant 1, mRNA [NM_001003828]	NM_001003828	6.64	0.052	128.74	2e-07
A_23_P256504	AMBP	Homo sapiens alpha-1-microglobulin/bikunin precursor (AMBP), mRNA [NM_001633]	NM_001633	10.99	0.086	128.4	2e-07
A_32_P204676	FABP5	Homo sapiens fatty acid binding protein 5 (psoriasis-associated) (FABP5), mRNA [NM_001444]	NM_001444	8.13	0.064	127.21	3.4e-06
A_22_P00012584	PROX1-AS1	PREDICTED: Homo sapiens PROX1 antisense RNA 1 (PROX1-AS1), transcript variant X2, ncRNA [XR_247058]	XR_247058	8.31	0.065	127.05	1e-07
A_23_P10182	ACOX2	Homo sapiens acyl-CoA oxidase 2, branched chain (ACOX2), mRNA [NM_003500]	NM_003500	9.76	0.077	126.95	6.46e-05
A_23_P62953	PBX1	Homo sapiens pre-B-cell leukemia homeobox 1 (PBX1), transcript variant 1, mRNA [NM_002585]	NM_002585	4.22	0.034	125.92	2.89e-05
A_32_P50066	MAP9	Homo sapiens microtubule-associated protein 9 (MAP9), mRNA [NM_001039580]	NM_001039580	6.42	0.051	125.78	0.0009105
A_23_P42265	APOM	Homo sapiens apolipoprotein M (APOM), transcript variant 1, mRNA [NM_019101]	NM_019101	10.86	0.087	125.14	3e-07
A_22_P00013534				9.65	0.077	124.97	3e-07
A_23_P54681	TOX3	Homo sapiens TOX high mobility group box family member 3 (TOX3), transcript variant 2, mRNA [NM_001146188]	NM_001146188	7.1	0.057	124.97	0.0001296
A_21_P0005973	LOC101927459	Homo sapiens uncharacterized LOC101927459 (LOC101927459), transcript variant 2, long non-coding RNA [NR_125417]	NR_125417	8.81	0.07	124.95	0.0001405
A_21_P0008830	lnc-RPLP1-1	LNCipedia lincRNA (lnc-RPLP1-1), lincRNA [lnc-RPLP1-1:14]		8.94	0.072	124.94	0.0006397
A_24_P238257	C17orf104	Homo sapiens chromosome 17 open reading frame 104 (C17orf104), mRNA [NM_001145080]	NM_001145080	11.81	0.095	124.55	4e-07
A_23_P203115	TMEM25	Homo sapiens transmembrane protein 25 (TMEM25), transcript variant 1, mRNA [NM_032780]	NM_032780	4.35	0.035	123.96	1.43e-05
A_23_P113471	FAAH2	Homo sapiens fatty acid amide hydrolase 2 (FAAH2), mRNA [NM_174912]	NM_174912	11.91	0.096	123.61	7.75e-05
A_21_P0000528	PRR26	Homo sapiens proline rich 26 (PRR26), transcript variant 1, long non-coding RNA [NR_027152]	NR_027152	6.99	0.057	123.38	1.62e-05
A_23_P257834	ALB	Homo sapiens albumin (ALB), mRNA [NM_000477]	NM_000477	4.85	0.039	123.04	0.0004792
A_33_P3409154	SLC22A23	Homo sapiens solute carrier family 22, member 23 (SLC22A23), transcript variant 1, mRNA [NM_015482]	NM_015482	12.32	0.1	122.84	1.13e-05
A_33_P3229370	ID4	Homo sapiens inhibitor of DNA binding 4, dominant negative helix-loop-helix protein (ID4), mRNA [NM_001546]	NM_001546	12.81	0.11	121.73	1.32e-05
A_24_P297888	MTAP	Homo sapiens methylthioadenosine phosphorylase (MTAP), mRNA [NM_002451]	NM_002451	5.55	0.046	121.45	1.85e-05
A_23_P121441	NLGN4Y	Homo sapiens neuroligin 4, Y-linked (NLGN4Y), transcript variant 1, mRNA [NM_014893]	NM_014893	5.31	0.044	120.98	0.0003332
A_21_P0009427				4.27	0.036	119.58	0.0001083
A_33_P3327642	AIM1L	Homo sapiens absent in melanoma 1-like (AIM1L), mRNA [NM_001039775]	NM_001039775	12.44	0.1	119.28	6e-07
A_24_P23411	ARMCX3	Homo sapiens armadillo repeat containing, X-linked 3 (ARMCX3), transcript variant 1, mRNA [NM_016607]	NM_016607	6.57	0.056	117.32	0.0003014
A_24_P150791	JPH3	Homo sapiens junctophilin 3 (JPH3), transcript variant 1, mRNA [NM_020655]	NM_020655	3.66	0.031	117.25	1.6e-06
A_23_P155236	MUC13	Homo sapiens mucin 13, cell surface associated (MUC13), mRNA [NM_033049]	NM_033049	8.81	0.075	116.88	< 1e-07
A_23_P210224	DPYSL5	Homo sapiens dihydropyrimidinase-like 5 (DPYSL5), transcript variant 1, mRNA [NM_020134]	NM_020134	4.92	0.043	115.51	0.0001401
A_23_P35456	SH3PXD2A	Homo sapiens SH3 and PX domains 2A (SH3PXD2A), mRNA [NM_014631]	NM_014631	11.61	0.1	115.42	2.79e-05
A_24_P151121		alpha-1-B glycoprotein [Source:HGNC Symbol;Acc:HGNC:5] [ENST00000596924]	EU794585	5.05	0.044	114.94	8.5e-06
A_23_P100730	SKAP1	Homo sapiens src kinase associated phosphoprotein 1 (SKAP1), transcript variant 1, mRNA [NM_003726]	NM_003726	3.84	0.034	112.96	2.78e-05
A_33_P3661309	LOC284669	Homo sapiens cDNA FLJ38794 fis, clone LIVER2003854. [AK096113]	AK096113	6.92	0.062	112.38	0.0008205
A_23_P118722	ASGR1	Homo sapiens asialoglycoprotein receptor 1 (ASGR1), transcript variant 1, mRNA [NM_001671]	NM_001671	12.66	0.11	112.07	4e-07
A_21_P0007522	lnc-CLEC2D-7	LNCipedia lincRNA (lnc-CLEC2D-7), lincRNA [lnc-CLEC2D-7:1]		5.86	0.053	111.37	3e-07
A_23_P143348	OVOL2	ovo-like zinc finger 2 [Source:HGNC Symbol;Acc:HGNC:15804] [ENST00000483661]	AL079276	10.31	0.093	111.37	1e-06
A_23_P349416	ERBB3	Homo sapiens v-erb-b2 avian erythroblastic leukemia viral oncogene homolog 3 (ERBB3), transcript variant 1, mRNA [NM_001982]	NM_001982	6.79	0.061	110.83	< 1e-07
A_33_P3369567	LSP1	Homo sapiens lymphocyte-specific protein 1 (LSP1), transcript variant 6, mRNA [NM_001289005]	NM_001289005	8.15	0.074	110.75	3.16e-05
A_22_P00006642		603042723F1 NIH_MGC_116 Homo sapiens cDNA clone IMAGE:5183404 5', mRNA sequence [BI758808]	BI758808	3.7	0.034	110.17	1e-07
A_23_P27306	COLEC12	Homo sapiens collectin sub-family member 12 (COLEC12), mRNA [NM_130386]	NM_130386	6.18	0.057	108.94	8.4e-06
A_23_P388331	BAGE	Homo sapiens B melanoma antigen (BAGE), mRNA [NM_001187]	NM_001187	3.44	0.032	108.57	1.6e-06
A_21_P0008850	LOC102723493	PREDICTED: Homo sapiens uncharacterized LOC102723493 (LOC102723493), transcript variant X2, ncRNA [XR_424608]	XR_424608	4.86	0.045	108.33	0.0009952
A_33_P3343442	ZNF316	Homo sapiens zinc finger protein 316 (ZNF316), mRNA [NM_001278559]	NM_001278559	10.75	0.099	108.25	6e-07
A_33_P3317168	EPS8L3	Homo sapiens EPS8-like 3 (EPS8L3), transcript variant 1, mRNA [NM_139053]	NM_139053	9.36	0.087	107.4	9e-06
A_32_P197340	ERICH2	Homo sapiens glutamate-rich 2 (ERICH2), transcript variant 1, mRNA [NM_001290030]	NM_001290030	5.31	0.05	105.84	0.0004102
A_23_P27315	EMILIN2	Homo sapiens elastin microfibril interfacer 2 (EMILIN2), mRNA [NM_032048]	NM_032048	9.65	0.091	105.52	2.3e-06
A_33_P3223958	NAT8B	Homo sapiens N-acetyltransferase 8B (GCN5-related, putative, gene/pseudogene) (NAT8B), mRNA [NM_016347]	NM_016347	6.13	0.058	105.22	0.0005637
A_23_P136870	MAGEA6	Homo sapiens melanoma antigen family A, 6 (MAGEA6), transcript variant 2, mRNA [NM_175868]	NM_175868	5.97	0.057	104.4	6.26e-05
A_21_P0009573	LOC400655	Homo sapiens uncharacterized LOC400655 (LOC400655), long non-coding RNA [NR_034133]	NR_034133	7.5	0.072	104.4	< 1e-07
A_23_P22647	FAM155B	Homo sapiens family with sequence similarity 155, member B (FAM155B), mRNA [NM_015686]	NM_015686	8.55	0.082	103.69	2e-06
A_22_P00002065			AK311733	6.37	0.062	103.44	4.79e-05
A_23_P56659	DQX1	Homo sapiens DEAQ box RNA-dependent ATPase 1 (DQX1), mRNA [NM_133637]	NM_133637	7.25	0.071	102.05	5.79e-05
A_21_P0013150	LOC100422737			5.3	0.052	101.92	2e-07
A_33_P3307840	LRRC7	leucine rich repeat containing 7 [Source:HGNC Symbol;Acc:HGNC:18531] [ENST00000370958]	AF498274	4.96	0.049	101.9	< 1e-07
A_22_P00025612	LINC01395	Homo sapiens long intergenic non-protein coding RNA 1395 (LINC01395), long non-coding RNA [NR_120582]		6.19	0.061	101.42	1.7e-06
A_33_P3265514	TPTE	Homo sapiens transmembrane phosphatase with tensin homology (TPTE), transcript variant 1, mRNA [NM_199261]	NM_199261	6.38	0.063	100.58	0.0002753
A_33_P3227269	GATA3-AS1	Homo sapiens GATA3 antisense RNA 1 (GATA3-AS1), transcript variant 2, long non-coding RNA [NR_024256]	NR_024256	7.92	0.079	100.44	6e-07
A_32_P204795	ZNF667-AS1	Homo sapiens ZNF667 antisense RNA 1 (head to head) (ZNF667-AS1), transcript variant 2, long non-coding RNA [NR_036522]	NR_036522	7.61	0.076	100.36	9e-07
A_23_P349676	FBXO41	Homo sapiens F-box protein 41 (FBXO41), mRNA [NM_001080410]	NM_001080410	7.09	0.071	100.11	2.4e-06
A_32_P14582	C3P1	Homo sapiens complement component 3 precursor pseudogene (C3P1), non-coding RNA [NR_027300]		9.26	0.093	99.7	0.0003066
A_21_P0010976		602593178F1 NIH_MGC_79 Homo sapiens cDNA clone IMAGE:4720651 5', mRNA sequence [BG571840]		5	0.05	99.53	0.0001729
A_21_P0011346	XLOC_l2_004840	BROAD Institute lincRNA (XLOC_l2_004840), lincRNA [TCONS_l2_00008915]		4.68	0.047	99.13	0.0001703
A_33_P3401317	POTEM	Homo sapiens POTE ankyrin domain family, member M (POTEM), mRNA [NM_001145442]	NM_001145442	11.2	0.11	99.07	9.1e-06
A_23_P380318	EGR4	Homo sapiens early growth response 4 (EGR4), mRNA [NM_001965]	NM_001965	5.97	0.06	98.96	0.0003575
A_23_P57155	CHGB	Homo sapiens chromogranin B (secretogranin 1) (CHGB), mRNA [NM_001819]	NM_001819	4.2	0.043	98.64	1.85e-05
A_23_P312565	ANKRD19P	Homo sapiens ankyrin repeat domain 19, pseudogene (ANKRD19P), non-coding RNA [NR_026868]	NR_026868	7.45	0.076	97.55	0.0006215
A_23_P432573	MRGPRF	Homo sapiens MAS-related GPR, member F (MRGPRF), transcript variant 2, mRNA [NM_145015]	NM_145015	10.33	0.11	97.25	2e-07
A_22_P00005330	KANK1	Homo sapiens KN motif and ankyrin repeat domains 1 (KANK1), transcript variant 4, mRNA [NM_001256877]	NM_001256877	6.68	0.069	97.09	0.0002872
A_33_P3322949	PRR26	Homo sapiens proline rich 26 (PRR26), transcript variant 2, long non-coding RNA [NR_027151]	NR_027151	7.92	0.082	96.92	0.0003883
A_33_P3256391	CRB3	Homo sapiens crumbs family member 3 (CRB3), transcript variant 2, mRNA [NM_139161]	NM_139161	8.81	0.091	96.9	3e-06
A_23_P116173	COLCA2	Homo sapiens colorectal cancer associated 2 (COLCA2), transcript variant 3, mRNA [NM_001136105]	NM_001136105	5.7	0.059	96.85	0.0006237
A_24_P193244	SOHLH2	Homo sapiens spermatogenesis and oogenesis specific basic helix-loop-helix 2 (SOHLH2), transcript variant 1, mRNA [NM_017826]	NM_017826	8.75	0.09	96.75	0.0004357
A_23_P5778	RAB17	Homo sapiens RAB17, member RAS oncogene family (RAB17), transcript variant 1, mRNA [NM_022449]	NM_022449	6.41	0.066	96.73	9.05e-05
A_22_P00004157	LOC101930452	Homo sapiens uncharacterized LOC101930452 (LOC101930452), long non-coding RNA [NR_120479]	NR_120479	12.44	0.13	96.21	1e-07
A_23_P160800	NR0B2	Homo sapiens nuclear receptor subfamily 0, group B, member 2 (NR0B2), mRNA [NM_021969]	NM_021969	8.45	0.088	95.95	8.46e-05
A_21_P0012128	XLOC_l2_008667	BROAD Institute lincRNA (XLOC_l2_008667), lincRNA [TCONS_l2_00016336]		5.61	0.059	95.87	1e-07
A_24_P216361	PRAME	Homo sapiens preferentially expressed antigen in melanoma (PRAME), transcript variant 5, mRNA [NM_206956]	NM_206956	9.79	0.1	95.47	3e-07
A_23_P142738	TMEM178A	Homo sapiens transmembrane protein 178A (TMEM178A), transcript variant 1, mRNA [NM_152390]	NM_152390	7.75	0.082	94.78	2e-07
A_33_P3224324	NOX4	Homo sapiens NADPH oxidase 4 (NOX4), transcript variant NOX4B, mRNA [NM_001143836]	NM_001143836	4.97	0.054	92.93	7e-07
A_21_P0011282		long intergenic non-protein coding RNA 1297 [Source:HGNC Symbol;Acc:HGNC:50443] [ENST00000621052]		5.42	0.058	92.67	0.0006241
A_22_P00021499				5.38	0.059	90.9	0.0003084
A_33_P3685216	A1BG	Homo sapiens alpha-1-B glycoprotein (A1BG), mRNA [NM_130786]	NM_130786	6.93	0.076	90.78	1.2e-06
A_23_P500300	TRIM15	Homo sapiens tripartite motif containing 15 (TRIM15), mRNA [NM_033229]	NM_033229	8.55	0.095	90.39	7.09e-05
A_33_P3326634	GPC3	Homo sapiens glypican 3 (GPC3), transcript variant 1, mRNA [NM_001164617]	NM_001164617	11.03	0.12	90.15	1e-06
A_22_P00010508		AF311602 tandem FYVE fingers-1 protein {Homo sapiens} (exp=-1; wgp=0; cg=0), partial (6%) [THC2689329]		5.24	0.058	89.66	0.0005776
A_24_P68068		Nanog homeobox pseudogene 1 [Source:HGNC Symbol;Acc:HGNC:23099] [ENST00000607111]	AK097770	6.44	0.072	89.46	3e-07
A_33_P3396886	C11orf52	Homo sapiens chromosome 11 open reading frame 52 (C11orf52), mRNA [NM_080659]	NM_080659	7.12	0.08	88.85	1.62e-05
A_23_P328074	SALL1	Homo sapiens spalt-like transcription factor 1 (SALL1), transcript variant 1, mRNA [NM_002968]	NM_002968	5.52	0.062	88.67	0.0007581
A_21_P0007413	lnc-BLID-2	ALU1_HUMAN (P39188) Alu subfamily J sequence contamination warning entry, partial (6%) [THC2695809]		2.39	0.027	88.29	2e-07
A_33_P3376095	SYPL2	Homo sapiens synaptophysin-like 2 (SYPL2), mRNA [NM_001040709]	NM_001040709	6.73	0.076	88.22	2.8e-06
A_33_P3270364	CLVS2	Homo sapiens clavesin 2 (CLVS2), mRNA [NM_001010852]	NM_001010852	5.27	0.06	87.69	1e-07
A_33_P3385376	SYPL2	Homo sapiens synaptophysin-like 2 (SYPL2), mRNA [NM_001040709]	NM_001040709	9.39	0.11	87.35	2.01e-05
A_23_P29773	LAMP3	Homo sapiens lysosomal-associated membrane protein 3 (LAMP3), mRNA [NM_014398]	NM_014398	5.82	0.067	87.08	1.06e-05
A_33_P3310246	LINC01446	Homo sapiens long intergenic non-protein coding RNA 1446 (LINC01446), long non-coding RNA [NR_038371]	NR_038371	5.55	0.064	86.79	2.2e-06
A_23_P409093	ANO4	Homo sapiens anoctamin 4 (ANO4), transcript variant 3, mRNA [NM_178826]	NM_178826	7.63	0.088	86.7	0.000137
A_24_P79040	CAPN12	Homo sapiens calpain 12 (CAPN12), mRNA [NM_144691]	NM_144691	7.01	0.081	86.06	3.6e-05
A_33_P3330911	BCAS1	Homo sapiens breast carcinoma amplified sequence 1 (BCAS1), mRNA [NM_003657]	NM_003657	6.63	0.078	84.89	0.0002367
A_23_P340717	ONECUT1	Homo sapiens one cut homeobox 1 (ONECUT1), transcript variant 1, mRNA [NM_004498]	NM_004498	4.52	0.053	84.88	< 1e-07
A_23_P14124	RASL11A	Homo sapiens RAS-like, family 11, member A (RASL11A), mRNA [NM_206827]	NM_206827	8.21	0.097	84.54	0.0004821
A_23_P69329	HYAL1	Homo sapiens hyaluronoglucosaminidase 1 (HYAL1), transcript variant 8, mRNA [NM_153281]	NM_153281	5.33	0.064	83.54	5.19e-05
A_21_P0008849	lnc-ONECUT1-1	LNCipedia lincRNA (lnc-ONECUT1-1), lincRNA [lnc-ONECUT1-1:4]		4.85	0.059	82.78	0.0005981
A_23_P428260	STEAP2	Homo sapiens STEAP family member 2, metalloreductase (STEAP2), transcript variant 1, mRNA [NM_152999]	NM_152999	6.08	0.074	82.69	4e-07
A_23_P502047	CHRD	Homo sapiens chordin (CHRD), mRNA [NM_003741]	NM_003741	9.28	0.11	82.68	7.4e-06
A_23_P105973	SERPINA11	Homo sapiens serpin peptidase inhibitor, clade A (alpha-1 antiproteinase, antitrypsin), member 11 (SERPINA11), mRNA [NM_001080451]	NM_001080451	4.96	0.06	82.27	4.6e-06
A_21_P0012614				4.97	0.061	82.08	1.4e-06
A_22_P00009994	FOCAD-AS1	Homo sapiens FOCAD antisense RNA 1 (FOCAD-AS1), long non-coding RNA [NR_121601]	NR_121601	10.87	0.13	82.01	1.5e-06
A_23_P88559	LIPC	Homo sapiens lipase, hepatic (LIPC), mRNA [NM_000236]	NM_000236	6.66	0.082	81.41	6e-06
A_32_P87013	CXCL8	Homo sapiens chemokine (C-X-C motif) ligand 8 (CXCL8), mRNA [NM_000584]	NM_000584	7.53	0.093	81.26	0.0002119
A_24_P416370	HOXB4	Homo sapiens homeobox B4 (HOXB4), mRNA [NM_024015]	NM_024015	5.67	0.07	80.89	0.0005306
A_33_P3345643		zinc finger, DHHC-type containing 11B [Source:HGNC Symbol;Acc:HGNC:32962] [ENST00000522356]		5.23	0.065	80.29	2.72e-05
A_33_P3316273	CCL3	Homo sapiens chemokine (C-C motif) ligand 3 (CCL3), mRNA [NM_002983]	NM_002983	4.43	0.055	79.98	0.0007089
A_33_P3413989	SERPING1	Homo sapiens serpin peptidase inhibitor, clade G (C1 inhibitor), member 1 (SERPING1), transcript variant 1, mRNA [NM_000062]	NM_000062	9.05	0.11	79.48	1.31e-05
A_33_P3372332	CYBA	Homo sapiens cytochrome b-245, alpha polypeptide (CYBA), mRNA [NM_000101]	NM_000101	7.21	0.091	79.18	5e-07
A_21_P0010221		AGENCOURT_7973391 NIH_MGC_72 Homo sapiens cDNA clone IMAGE:6168866 5', mRNA sequence [BU172748]		7.99	0.1	79.03	< 1e-07
A_23_P362759	PRDM5	Homo sapiens PR domain containing 5 (PRDM5), transcript variant 1, mRNA [NM_018699]	NM_018699	5.5	0.07	78.37	4e-07
A_23_P304489	FAM19A5	Homo sapiens family with sequence similarity 19 (chemokine (C-C motif)-like), member A5 (FAM19A5), transcript variant 2, mRNA [NM_015381]	NM_015381	3.45	0.044	78.21	0.0002982
A_33_P3421318	NR2F2-AS1	Homo sapiens NR2F2 antisense RNA 1 (NR2F2-AS1), transcript variant 3, long non-coding RNA [NR_125738]	NR_125738	6.34	0.081	77.97	3.75e-05
A_33_P3229032	CLEC11A	Homo sapiens C-type lectin domain family 11, member A (CLEC11A), mRNA [NM_002975]	NM_002975	6.98	0.09	77.82	2.91e-05
A_33_P3376965	CHAC1	Homo sapiens ChaC glutathione-specific gamma-glutamylcyclotransferase 1 (CHAC1), transcript variant 1, mRNA [NM_024111]	NM_024111	7.19	0.093	77.31	0.0009858
A_22_P00003258	HOXB-AS1	Homo sapiens HOXB cluster antisense RNA 1 (HOXB-AS1), long non-coding RNA [NR_102279]	NR_102279	9.62	0.13	76.69	2e-07
A_33_P3311181	TLX3	Homo sapiens T-cell leukemia homeobox 3 (TLX3), mRNA [NM_021025]	NM_021025	9.42	0.12	76.51	4e-06
A_33_P3261595	ANKRD34B	Homo sapiens ankyrin repeat domain 34B (ANKRD34B), mRNA [NM_001004441]	NM_001004441	6.15	0.08	76.39	4e-07
A_22_P00012402	lnc-PRKD1-2	601341727F1 NIH_MGC_53 Homo sapiens cDNA clone IMAGE:3683718 5', mRNA sequence [BE568189]	BE568189	7.2	0.094	76.38	2e-07
A_21_P0012776	XLOC_l2_011118	BROAD Institute lincRNA (XLOC_l2_011118), lincRNA [TCONS_l2_00021878]		7.48	0.098	76.33	8.37e-05
A_23_P92161	ARL14	Homo sapiens ADP-ribosylation factor-like 14 (ARL14), mRNA [NM_025047]	NM_025047	11.25	0.15	76.15	2.2e-06
A_24_P21507	SPAG6	Homo sapiens sperm associated antigen 6 (SPAG6), transcript variant 2, mRNA [NM_172242]	NM_172242	4.75	0.063	75.93	1.4e-06
A_23_P29096	PDE9A	Homo sapiens phosphodiesterase 9A (PDE9A), transcript variant 1, mRNA [NM_002606]	NM_002606	7.4	0.098	75.73	0.0009169
A_33_P3485976	LOC283177	Homo sapiens cDNA FLJ37762 fis, clone BRHIP2024347, weakly similar to GALECTIN-3. [AK095081]	AK095081	10.69	0.14	75.5	0.0002975
A_32_P153979				6.81	0.091	75.13	1e-07
A_21_P0004496	lnc-CDH6-2	LNCipedia lincRNA (lnc-CDH6-2), lincRNA [lnc-CDH6-2:8]		7.71	0.1	74.86	0.0008694
A_23_P102364	NGEF	Homo sapiens neuronal guanine nucleotide exchange factor (NGEF), transcript variant 1, mRNA [NM_019850]	NM_019850	9.14	0.12	74.82	1.2e-06
A_23_P388900	SLC22A15	Homo sapiens solute carrier family 22, member 15 (SLC22A15), mRNA [NM_018420]	NM_018420	7.06	0.095	74.68	9.36e-05
A_23_P307968	CDH23	Homo sapiens cadherin-related 23 (CDH23), transcript variant 2, mRNA [NM_052836]	NM_052836	4.24	0.057	74.53	2.05e-05
A_23_P304450	GATA6	Homo sapiens GATA binding protein 6 (GATA6), mRNA [NM_005257]	NM_005257	8.83	0.12	74.31	9e-07
A_24_P317907	SORBS1	Homo sapiens sorbin and SH3 domain containing 1 (SORBS1), transcript variant 3, mRNA [NM_001034954]	NM_001034954	6.05	0.082	74.08	1.2e-06
A_21_P0005972	lnc-KCNV1-2	LNCipedia lincRNA (lnc-KCNV1-2), lincRNA [lnc-KCNV1-2:4]		7.24	0.099	73.43	3.55e-05
A_33_P3213029	RNF43	Homo sapiens ring finger protein 43 (RNF43), mRNA [NM_017763]	NM_017763	7.31	0.1	72.88	8.9e-06
A_32_P169179	MSX2P1	Homo sapiens msh homeobox 2 pseudogene 1 (MSX2P1), non-coding RNA [NR_002307]	NR_002307	8.3	0.11	72.86	2e-07
A_22_P00003757		DKFZp781C0385_r1 781 (synonym: hlcc4) Homo sapiens cDNA clone DKFZp781C0385 5', mRNA sequence [BX956617]	BX956617	4.61	0.064	72.51	< 1e-07
A_21_P0001190	LOC100505918			5.94	0.082	72.38	4e-06
A_21_P0006413	LINC01203	Homo sapiens long intergenic non-protein coding RNA 1203 (LINC01203), long non-coding RNA [NR_045260]	NR_045260	4.67	0.065	72.11	< 1e-07
A_23_P120243	HOXD1	Homo sapiens homeobox D1 (HOXD1), mRNA [NM_024501]	NM_024501	7.03	0.097	72.08	7.9e-06
A_24_P278460	FAR1	Homo sapiens fatty acyl CoA reductase 1 (FAR1), mRNA [NM_032228]	NM_032228	5.94	0.083	71.96	9.4e-06
A_23_P376372	MARVELD3	Homo sapiens MARVEL domain containing 3 (MARVELD3), transcript variant 1, mRNA [NM_001017967]	NM_001017967	6.99	0.097	71.84	1.22e-05
A_23_P414958	PLXNC1	Homo sapiens plexin C1 (PLXNC1), transcript variant 1, mRNA [NM_005761]	NM_005761	6.68	0.093	71.6	4e-07
A_22_P00003688		Q3WBI1_9ACTO (Q3WBI1) Regulatory protein, LuxR:Response regulator receiver, partial (6%) [THC2523699]		3.08	0.043	71.55	0.0004667
A_22_P00022379	lnc-PRL-7	LNCipedia lincRNA (lnc-PRL-7), lincRNA [lnc-PRL-7:1]		3.96	0.056	71.11	4.3e-05
A_23_P29975	C4orf19	Homo sapiens chromosome 4 open reading frame 19 (C4orf19), transcript variant 2, mRNA [NM_018302]	NM_018302	8.59	0.12	70.87	4e-07
A_23_P12405	ESPN	Homo sapiens espin (ESPN), mRNA [NM_031475]	NM_031475	3.88	0.055	70.78	0.0002308
A_23_P84219	LIPH	Homo sapiens lipase, member H (LIPH), mRNA [NM_139248]	NM_139248	5.27	0.076	69.53	3.8e-06
A_23_P103511	C1orf226	Homo sapiens chromosome 1 open reading frame 226 (C1orf226), transcript variant 2, mRNA [NM_001085375]	NM_001085375	6.8	0.099	68.88	4.5e-06
A_23_P56494	SLC38A11	Homo sapiens solute carrier family 38, member 11 (SLC38A11), transcript variant 2, mRNA [NM_173512]	NM_173512	4.39	0.064	68.76	7e-07
A_23_P374689	GAD1	Homo sapiens glutamate decarboxylase 1 (brain, 67kDa) (GAD1), transcript variant GAD67, mRNA [NM_000817]	NM_000817	7.93	0.12	68.73	4.4e-06
A_22_P00014610	LOC101927592	Homo sapiens uncharacterized LOC101927592 (LOC101927592), long non-coding RNA [NR_104646]	NR_104646	5.83	0.085	68.4	0.0004541
A_32_P472875		long intergenic non-protein coding RNA 543 [Source:HGNC Symbol;Acc:HGNC:43678] [ENST00000567234]	AK000246	4.03	0.059	68.36	8e-07
A_23_P345220	SH3PXD2A	Homo sapiens SH3 and PX domains 2A (SH3PXD2A), mRNA [NM_014631]	NM_014631	5.11	0.075	67.85	0.0004715
A_23_P427747	M1AP	Homo sapiens meiosis 1 associated protein (M1AP), transcript variant 1, mRNA [NM_138804]	NM_138804	8.78	0.13	67.73	1.9e-05
A_23_P98974	LGR5	Homo sapiens leucine-rich repeat containing G protein-coupled receptor 5 (LGR5), transcript variant 1, mRNA [NM_003667]	NM_003667	5.23	0.078	67.29	7.19e-05
A_23_P37359	CIDEB	Homo sapiens cell death-inducing DFFA-like effector b (CIDEB), mRNA [NM_014430]	NM_014430	8.21	0.12	67.04	0.0001678
A_33_P3343196	CP	Homo sapiens ceruloplasmin (ferroxidase) (CP), transcript variant 1, mRNA [NM_000096]	NM_000096	8.37	0.12	67.03	0.0002746
A_21_P0010816		ATPase, aminophospholipid transporter, class I, type 8A, member 2 pseudogene 1 [Source:HGNC Symbol;Acc:HGNC:39662] [ENST00000420453]		5.94	0.089	66.49	1e-07
A_21_P0012406	XLOC_l2_009929	BROAD Institute lincRNA (XLOC_l2_009929), lincRNA [TCONS_l2_00018912]		6.49	0.098	66.25	2e-06
A_21_P0001011	lnc-RP3-377D14.1.1-4	LNCipedia lincRNA (lnc-RP3-377D14.1.1-4), lincRNA [lnc-RP3-377D14.1.1-4:1]		10.37	0.16	66.07	0.0001546
A_24_P64653	METTL7B	Homo sapiens methyltransferase like 7B (METTL7B), mRNA [NM_152637]	NM_152637	6.85	0.1	66.06	2.24e-05
A_24_P224727	CEBPA	Homo sapiens CCAAT/enhancer binding protein (C/EBP), alpha (CEBPA), transcript variant 1, mRNA [NM_004364]	NM_004364	7.1	0.11	65.43	0.0001115
A_33_P3322519	VWA5B2	Homo sapiens von Willebrand factor A domain containing 5B2 (VWA5B2), mRNA [NM_138345]	NM_138345	8.94	0.14	65.08	2.5e-05
A_23_P257365	GFI1	Homo sapiens growth factor independent 1 transcription repressor (GFI1), transcript variant 1, mRNA [NM_005263]	NM_005263	5.31	0.082	65.08	0.000891
A_33_P3234020	IGDCC3	Homo sapiens immunoglobulin superfamily, DCC subclass, member 3 (IGDCC3), mRNA [NM_004884]	NM_004884	3.66	0.056	64.92	1.01e-05
A_33_P3314574				7.03	0.11	64.45	8e-07
A_33_P3331193		immunoglobulin heavy variable 1-18 [Source:HGNC Symbol;Acc:HGNC:5549] [ENST00000390605]	DQ926483	2.75	0.043	64.22	0.0002905
A_33_P3223495		furry homolog (Drosophila) [Source:HGNC Symbol;Acc:HGNC:20367] [ENST00000602645]	BX537670	2.44	0.038	63.92	2.6e-05
A_33_P3354374	C1QTNF1-AS1	Homo sapiens C1QTNF1 antisense RNA 1 (C1QTNF1-AS1), transcript variant 1, long non-coding RNA [NR_040018]	NR_040018	3.33	0.052	63.52	1e-07
A_22_P00023141	FOCAD-AS1	Homo sapiens FOCAD antisense RNA 1 (FOCAD-AS1), long non-coding RNA [NR_121601]	NR_121601	3.47	0.055	63.32	5e-07
A_33_P3324004	CCL15	Homo sapiens chemokine (C-C motif) ligand 15 (CCL15), mRNA [NM_032965]	NM_032965	8.01	0.13	63.07	8.5e-06
A_33_P3326962	FABP1	fatty acid binding protein 1, liver [Source:HGNC Symbol;Acc:HGNC:3555] [ENST00000495375]	BX641099	5.08	0.081	62.43	0.0002111
A_33_P3354451	TRIM31	Homo sapiens tripartite motif containing 31 (TRIM31), mRNA [NM_007028]	NM_007028	3.92	0.063	62.32	9e-06
A_22_P00002500	lnc-C16orf61-2	Homo sapiens cDNA clone IMAGE:4248887, partial cds. [BC017893]	BC017893	3.84	0.062	62.21	5e-07
A_19_P00322611	lnc-SPAG1-3	LNCipedia lincRNA (lnc-SPAG1-3), lincRNA [lnc-SPAG1-3:3]		4.29	0.069	62.18	6.95e-05
A_24_P390495	CX3CL1	chemokine (C-X3-C motif) ligand 1 [Source:HGNC Symbol;Acc:HGNC:10647] [ENST00000006053]	AB209037	5.15	0.084	61.54	5.3e-06
A_23_P31453	STEAP1	Homo sapiens six transmembrane epithelial antigen of the prostate 1 (STEAP1), mRNA [NM_012449]	NM_012449	7.91	0.13	61.26	2.4e-06
A_23_P139123	SERPING1	Homo sapiens serpin peptidase inhibitor, clade G (C1 inhibitor), member 1 (SERPING1), transcript variant 1, mRNA [NM_000062]	NM_000062	6.44	0.11	61.17	1.59e-05
A_23_P119634	UPK1A	Homo sapiens uroplakin 1A (UPK1A), transcript variant 1, mRNA [NM_007000]	NM_007000	6.42	0.11	60.97	0.0005168
A_33_P3376214	FMO5	Homo sapiens flavin containing monooxygenase 5 (FMO5), transcript variant 2, mRNA [NM_001144829]	NM_001144829	6.17	0.1	60.73	1.2e-06
A_23_P34375	TCEA3	Homo sapiens transcription elongation factor A (SII), 3 (TCEA3), mRNA [NM_003196]	NM_003196	6.76	0.11	60.23	< 1e-07
A_23_P52480	CYP2C18	Homo sapiens cytochrome P450, family 2, subfamily C, polypeptide 18 (CYP2C18), transcript variant 1, mRNA [NM_000772]	NM_000772	2.96	0.049	60.22	0.000532
A_23_P83012	INSL6	Homo sapiens insulin-like 6 (INSL6), mRNA [NM_007179]	NM_007179	8.56	0.14	59.88	3e-06
A_24_P242581	SLC5A9	Homo sapiens solute carrier family 5 (sodium/sugar cotransporter), member 9 (SLC5A9), transcript variant 2, mRNA [NM_001011547]	NM_001011547	20.2	0.34	59.88	< 1e-07
A_33_P3402020	CCDC8	Homo sapiens coiled-coil domain containing 8 (CCDC8), mRNA [NM_032040]	NM_032040	6.52	0.11	59.58	1.26e-05
A_21_P0008311	lnc-C14orf23-2	LNCipedia lincRNA (lnc-C14orf23-2), lincRNA [lnc-C14orf23-2:3]		9.34	0.16	59.57	1e-07
A_22_P00000280				4.14	0.07	59.13	9.9e-06
A_33_P3243449	CD70	Homo sapiens CD70 molecule (CD70), mRNA [NM_001252]	NM_001252	8.89	0.15	59	2e-07
A_23_P103617	ANXA9	Homo sapiens annexin A9 (ANXA9), mRNA [NM_003568]	NM_003568	7.22	0.12	58.96	0.0001705
A_33_P3361422	CYP27A1	Homo sapiens cytochrome P450, family 27, subfamily A, polypeptide 1 (CYP27A1), mRNA [NM_000784]	NM_000784	4.93	0.084	58.91	2.4e-06
A_32_P181638	BVES	Homo sapiens blood vessel epicardial substance (BVES), transcript variant B, mRNA [NM_147147]	NM_147147	5.57	0.095	58.5	0.000879
A_33_P3309491	PTPRU	Homo sapiens protein tyrosine phosphatase, receptor type, U (PTPRU), transcript variant 3, mRNA [NM_005704]	NM_005704	7.02	0.12	58.47	2e-07
A_23_P163402	CYP1A1	Homo sapiens cytochrome P450, family 1, subfamily A, polypeptide 1 (CYP1A1), mRNA [NM_000499]	NM_000499	7.59	0.13	58.38	1.25e-05
A_33_P3279158	NBPF6	Homo sapiens neuroblastoma breakpoint family, member 6 (NBPF6), transcript variant 2, mRNA [NM_001143988]	NM_001143988	6.48	0.11	57.99	1e-06
A_22_P00019478	HOXC13-AS	Homo sapiens HOXC13 antisense RNA (HOXC13-AS), long non-coding RNA [NR_047507]	NR_047507	8.2	0.14	57.82	1e-06
A_23_P233	FMO5	Homo sapiens flavin containing monooxygenase 5 (FMO5), transcript variant 1, mRNA [NM_001461]	NM_001461	3.23	0.056	57.22	0.0009611
A_21_P0002714	BSN-AS2	Homo sapiens BSN antisense RNA 2 (head to head) (BSN-AS2), long non-coding RNA [NR_038866]	NR_038866	3.91	0.069	56.97	1.05e-05
A_23_P206359	CDH1	Homo sapiens cadherin 1, type 1, E-cadherin (epithelial) (CDH1), mRNA [NM_004360]	NM_004360	2.04	0.036	56.9	1e-06
A_21_P0014755				8.97	0.16	56.9	2.51e-05
A_22_P00010005		Homo sapiens cDNA FLJ11009 fis, clone PLACE1003108. [AK001871]		2.59	0.046	56.32	4e-07
A_19_P00318107	XLOC_l2_015561	BROAD Institute lincRNA (XLOC_l2_015561), lincRNA [TCONS_l2_00030259]		23.59	0.42	56.26	0.000737
A_23_P139682	PZP	Homo sapiens pregnancy-zone protein (PZP), mRNA [NM_002864]	NM_002864	6.93	0.12	55.95	2.24e-05
A_33_P3251522	AQPEP	Homo sapiens laeverin (AQPEP), mRNA [NM_173800]	NM_173800	3.2	0.057	55.77	6e-07
A_24_P35400	SARDH	Homo sapiens sarcosine dehydrogenase (SARDH), transcript variant 1, mRNA [NM_007101]	NM_007101	6.74	0.12	55.63	1.1e-06
A_23_P209978	VSNL1	Homo sapiens visinin-like 1 (VSNL1), mRNA [NM_003385]	NM_003385	4.72	0.085	55.63	2.22e-05
A_22_P00004925	lnc-DBN1-1	LNCipedia lincRNA (lnc-DBN1-1), lincRNA [lnc-DBN1-1:1]		6.19	0.11	54.93	2.9e-06
A_22_P00023842		Q26M99_XANP2 (Q26M99) Ethanolamine ammonia-lyase light chain, partial (6%) [THC2679127]		5.73	0.1	54.86	5.74e-05
A_33_P3254912	OR8A1	Homo sapiens olfactory receptor, family 8, subfamily A, member 1 (OR8A1), mRNA [NM_001005194]	NM_001005194	5.36	0.098	54.71	0.0005554
A_33_P3294277	CYP4F3	Homo sapiens cytochrome P450, family 4, subfamily F, polypeptide 3 (CYP4F3), transcript variant 1, mRNA [NM_000896]	NM_000896	7.66	0.14	54.62	0.0007779
A_21_P0003593	lnc-PCDH7-6	LNCipedia lincRNA (lnc-PCDH7-6), lincRNA [lnc-PCDH7-6:1]		8.45	0.15	54.58	4.9e-06
A_22_P00015828	LOC284930	Homo sapiens uncharacterized LOC284930 (LOC284930), long non-coding RNA [NR_122046]	NR_122046	7.24	0.13	54.56	6.1e-06
A_24_P472007	UNC13A	Homo sapiens unc-13 homolog A (C. elegans) (UNC13A), mRNA [NM_001080421]	NM_001080421	2.22	0.041	54.33	3.6e-06
A_23_P210675	SYCP2	Homo sapiens synaptonemal complex protein 2 (SYCP2), mRNA [NM_014258]	NM_014258	4.24	0.078	54.13	6.23e-05
A_23_P81529	ISL1	Homo sapiens ISL LIM homeobox 1 (ISL1), mRNA [NM_002202]	NM_002202	3.96	0.073	54.02	1.24e-05
A_22_P00002419	LOC102724917		CF593422	4.7	0.087	53.84	0.0006744
A_21_P0006502	lnc-ZC3H12B-2	LNCipedia lincRNA (lnc-ZC3H12B-2), lincRNA [lnc-ZC3H12B-2:2]		7.21	0.13	53.57	2.67e-05
A_22_P00018076	LINC01518	Homo sapiens long intergenic non-protein coding RNA 1518 (LINC01518), transcript variant 1, long non-coding RNA [NR_120659]	NR_120659	5.35	0.1	53.48	2e-07
A_24_P237927	FAM102B	Homo sapiens family with sequence similarity 102, member B (FAM102B), mRNA [NM_001010883]	NM_001010883	8.21	0.15	53.04	0.0009758
A_22_P00010658		transmembrane phosphoinositide 3-phosphatase and tensin homolog 2 pseudogene 2 [Source:HGNC Symbol;Acc:HGNC:38076] [ENST00000605924]		8.85	0.17	52.95	0.0001283
A_23_P18223	ITIH1	Homo sapiens inter-alpha-trypsin inhibitor heavy chain 1 (ITIH1), transcript variant 1, mRNA [NM_002215]	NM_002215	7.91	0.15	52.86	0.0003451
A_32_P86763	TGM2	Homo sapiens transglutaminase 2 (TGM2), transcript variant 1, mRNA [NM_004613]	NM_004613	5.45	0.1	52.56	0.0005461
A_33_P3296697	XLOC_l2_003886	BROAD Institute lincRNA (XLOC_l2_003886), lincRNA [TCONS_l2_00007482]		3.61	0.069	52.47	0.0003619
A_23_P212258	KNG1	Homo sapiens kininogen 1 (KNG1), transcript variant 2, mRNA [NM_000893]	NM_000893	11.31	0.22	52.31	1.1e-06
A_21_P0010123	lnc-ZFP64-4	LNCipedia lincRNA (lnc-ZFP64-4), lincRNA [lnc-ZFP64-4:1]		4.73	0.091	52.12	0.0003037
A_33_P3394995	PREX2	Homo sapiens phosphatidylinositol-3,4,5-trisphosphate-dependent Rac exchange factor 2 (PREX2), transcript variant 2, mRNA [NM_025170]	NM_025170	3.62	0.07	51.78	8.8e-06
A_23_P153562	C5AR1	Homo sapiens complement component 5a receptor 1 (C5AR1), mRNA [NM_001736]	NM_001736	5.56	0.11	51.72	0.0005131
A_23_P116280	WT1	Homo sapiens Wilms tumor 1 (WT1), transcript variant D, mRNA [NM_024426]	NM_024426	4.41	0.085	51.63	2.4e-06
A_33_P3393245	CMTR1	Homo sapiens cap methyltransferase 1 (CMTR1), mRNA [NM_015050]	NM_015050	7.57	0.15	51.6	1.9e-06
A_33_P3381751	TIAM1	Homo sapiens T-cell lymphoma invasion and metastasis 1 (TIAM1), mRNA [NM_003253]	NM_003253	7.42	0.14	51.42	4.5e-06
A_23_P101811	ZNF14	Homo sapiens zinc finger protein 14 (ZNF14), mRNA [NM_021030]	NM_021030	4.87	0.097	50.3	0.0005231
A_33_P3319134	LOC100506191	Homo sapiens clone pp9372 unknown mRNA. [AF289610]	AF289610	4.27	0.086	49.91	0.0003671
A_22_P00000888	lnc-AHNAK-1	K-EST0143792 L3SNU475 Homo sapiens cDNA clone L3SNU475-4-B01 5', mRNA sequence [CB106425]	CB106425	5.37	0.11	49.83	1.5e-06
A_33_P3374443	L1CAM	Homo sapiens L1 cell adhesion molecule (L1CAM), transcript variant 2, mRNA [NM_024003]	NM_024003	5	0.1	49.82	0.0006974
A_22_P00002612	lnc-C1QTNF9-3	Homo sapiens cDNA FLJ26119 fis, clone SPL09202. [AK129630]	AK129630	2.92	0.059	49.8	0.0004977
A_33_P3843285	MAGI1-IT1	PREDICTED: Homo sapiens MAGI1 intronic transcript 1 (non-protein coding) (MAGI1-IT1), misc_RNA [XR_110023]	XR_110023	3.57	0.072	49.79	0.0002104
A_23_P401098	TTC39C	Homo sapiens tetratricopeptide repeat domain 39C (TTC39C), transcript variant 2, mRNA [NM_153211]	NM_153211	6.73	0.14	49.76	3e-07
A_24_P911906	PCDH17	Homo sapiens protocadherin 17 (PCDH17), mRNA [NM_001040429]	NM_001040429	7.99	0.16	49.75	7e-07
A_23_P49448	FA2H	Homo sapiens fatty acid 2-hydroxylase (FA2H), mRNA [NM_024306]	NM_024306	3.02	0.061	49.75	1.4e-06
A_23_P144476	SPRY1	Homo sapiens sprouty homolog 1, antagonist of FGF signaling (Drosophila) (SPRY1), transcript variant 2, mRNA [NM_199327]	NM_199327	2.3	0.046	49.7	8.6e-06
A_33_P3422810	ULBP1	Homo sapiens UL16 binding protein 1 (ULBP1), mRNA [NM_025218]	NM_025218	3.26	0.066	49.52	0.0002981
A_33_P3231814		Homo sapiens cDNA clone IMAGE:4801360. [BC030764]		7.04	0.14	49.26	6e-07
A_33_P3344204	ZDHHC11	Homo sapiens zinc finger, DHHC-type containing 11 (ZDHHC11), mRNA [NM_024786]	NM_024786	5.08	0.1	49.26	1.46e-05
A_33_P3285565	CLDN3	Homo sapiens claudin 3 (CLDN3), mRNA [NM_001306]	NM_001306	4.56	0.093	49.22	1e-06
A_23_P205177	F10	Homo sapiens coagulation factor X (F10), mRNA [NM_000504]	NM_000504	6.4	0.13	49.04	7.1e-06
A_21_P0012744				3.96	0.081	48.95	1e-07
A_22_P00020286				5.08	0.1	48.87	5e-07
A_32_P140030	FOXN4	Homo sapiens forkhead box N4 (FOXN4), mRNA [NM_213596]	NM_213596	5.05	0.1	48.86	7.59e-05
A_21_P0002611	lnc-CCDC74A-1	LNCipedia lincRNA (lnc-CCDC74A-1), lincRNA [lnc-CCDC74A-1:1]		6.19	0.13	48.74	8.3e-06
A_33_P3330952	ATP8A1	Homo sapiens ATPase, aminophospholipid transporter (APLT), class I, type 8A, member 1 (ATP8A1), transcript variant 1, mRNA [NM_006095]	NM_006095	4.69	0.096	48.69	2.26e-05
A_23_P32175	LHX6	Homo sapiens LIM homeobox 6 (LHX6), transcript variant 1, mRNA [NM_014368]	NM_014368	3.82	0.079	48.59	7.32e-05
A_33_P3342365		BX114156 Soares_testis_NHT Homo sapiens cDNA clone IMAGp998K154456, mRNA sequence [BX114156]	BX114156	6.94	0.14	48.55	1.49e-05
A_33_P3418846		cancer susceptibility candidate 4 pseudogene 1 [Source:HGNC Symbol;Acc:HGNC:39251] [ENST00000456608]		3.63	0.075	48.47	0.0002817
A_33_P3313779	CCDC64	Homo sapiens coiled-coil domain containing 64 (CCDC64), mRNA [NM_207311]	NM_207311	3.91	0.081	48.46	1.55e-05
A_22_P00003319	lnc-CARD18-1	DB094723 TESTI4 Homo sapiens cDNA clone TESTI4045168 5', mRNA sequence [DB094723]		7.14	0.15	48.25	7e-07
A_23_P77304	AP3B2	Homo sapiens adaptor-related protein complex 3, beta 2 subunit (AP3B2), transcript variant 2, mRNA [NM_004644]	NM_004644	7.02	0.15	48.24	2e-07
A_33_P3315519	LONRF2	Homo sapiens LON peptidase N-terminal domain and ring finger 2 (LONRF2), mRNA [NM_198461]	NM_198461	1.21	0.025	48.23	4e-07
A_33_P3380642	FRAS1	Homo sapiens cDNA FLJ14927 fis, clone PLACE1009094, weakly similar to FURIN-LIKE PROTEASE 2 PRECURSOR (EC 3.4.21.75). [AK027833]	AK027833	3.74	0.078	48.03	5.9e-05
A_21_P0011289	XLOC_l2_004562	BROAD Institute lincRNA (XLOC_l2_004562), lincRNA [TCONS_l2_00008413]		3.89	0.081	47.97	7.8e-06
A_21_P0010016	LINC00261	Homo sapiens long intergenic non-protein coding RNA 261 (LINC00261), long non-coding RNA [NR_001558]	NR_001558	3.73	0.078	47.86	0.0001806
A_33_P3246244				5.36	0.11	47.84	3.5e-05
A_23_P71946	BSPRY	Homo sapiens B-box and SPRY domain containing (BSPRY), mRNA [NM_017688]	NM_017688	3.93	0.082	47.79	0.0002221
A_33_P3366540	CSGALNACT1	Homo sapiens chondroitin sulfate N-acetylgalactosaminyltransferase 1 (CSGALNACT1), transcript variant 1, mRNA [NM_001130518]	NM_001130518	4.56	0.096	47.4	1e-07
A_24_P323072	GNRH2	Homo sapiens gonadotropin-releasing hormone 2 (GNRH2), transcript variant 2, mRNA [NM_178332]	NM_178332	5.94	0.13	47.4	3.19e-05
A_22_P00006964		PREDICTED: Homo sapiens uncharacterized LOC101927127 (LOC101927127), ncRNA [XR_250474]	XR_250474	5.98	0.13	47.31	0.000623
A_33_P3389926	FAM230A	PREDICTED: Homo sapiens family with sequence similarity 230, member A (FAM230A), mRNA [XM_006726832]	XM_006726832	4.01	0.085	47.22	2e-07
A_23_P101642	PTPRH	Homo sapiens protein tyrosine phosphatase, receptor type, H (PTPRH), transcript variant 1, mRNA [NM_002842]	NM_002842	4.1	0.087	47.2	9.7e-06
A_24_P72064	GHR	Homo sapiens growth hormone receptor (GHR), transcript variant 1, mRNA [NM_000163]	NM_000163	4.54	0.096	47.1	2.1e-06
A_33_P3413987	SERPING1	Homo sapiens serpin peptidase inhibitor, clade G (C1 inhibitor), member 1 (SERPING1), transcript variant 1, mRNA [NM_000062]	NM_000062	6.86	0.15	46.76	2.1e-06
A_33_P3338693	SNAP25	Homo sapiens synaptosomal-associated protein, 25kDa (SNAP25), transcript variant 1, mRNA [NM_003081]	NM_003081	7.18	0.16	46.17	7e-07
A_33_P3303430		keratin 8 pseudogene 15 [Source:HGNC Symbol;Acc:HGNC:33367] [ENST00000425226]		6.88	0.15	46.13	0.000106
A_33_P3726064	SPATA3-AS1	Homo sapiens SPATA3 antisense RNA 1 (head to head) (SPATA3-AS1), long non-coding RNA [NR_033879]	NR_033879	8.41	0.18	45.96	1.2e-06
A_23_P6413	SELM	Homo sapiens selenoprotein M (SELM), mRNA [NM_080430]	NM_080430	6.99	0.15	45.95	9.6e-06
A_33_P3335902	ARMCX6	Homo sapiens armadillo repeat containing, X-linked 6 (ARMCX6), transcript variant 3, mRNA [NM_001184768]	NM_001184768	4.26	0.093	45.66	0.0008659
A_24_P153456	ZDHHC11	Homo sapiens zinc finger, DHHC-type containing 11 (ZDHHC11), mRNA [NM_024786]	NM_024786	4.79	0.11	45.62	3.6e-06
A_33_P3260110		Homo sapiens cDNA FLJ45013 fis, clone BRAWH3013508. [AK126960]	AK126960	3.86	0.085	45.56	1.2e-06
A_33_P3353027		chimerin 2 [Source:HGNC Symbol;Acc:HGNC:1944] [ENST00000461824]		4.53	0.099	45.52	2e-07
A_33_P3304133	GLB1L2	Homo sapiens galactosidase, beta 1-like 2 (GLB1L2), mRNA [NM_138342]	NM_138342	3.63	0.08	45.44	0.0006847
A_32_P108254	FAM20A	Homo sapiens family with sequence similarity 20, member A (FAM20A), transcript variant 1, mRNA [NM_017565]	NM_017565	7.44	0.16	45.28	0.0007613
A_33_P3279353	AZU1	Homo sapiens azurocidin 1 (AZU1), mRNA [NM_001700]	NM_001700	3.92	0.087	44.99	3.7e-06
A_21_P0011826	XLOC_l2_007449	BROAD Institute lincRNA (XLOC_l2_007449), lincRNA [TCONS_l2_00013842]		2.33	0.052	44.98	1.18e-05
A_23_P502957	CDH26	Homo sapiens cadherin 26 (CDH26), transcript variant b, mRNA [NM_021810]	NM_021810	7.41	0.17	44.23	6.86e-05
A_24_P345679	MLF1	Homo sapiens myeloid leukemia factor 1 (MLF1), transcript variant 4, mRNA [NM_001195432]	NM_001195432	3.75	0.086	43.76	1.2e-06
A_33_P3316278	ABCC6P1	Homo sapiens ATP-binding cassette, sub-family C, member 6 pseudogene 1 (functional) (ABCC6P1), non-coding RNA [NR_003569]	NR_003569	6.02	0.14	43.64	0.0001206
A_24_P16326	ROBO2	Homo sapiens roundabout, axon guidance receptor, homolog 2 (Drosophila) (ROBO2), transcript variant 2, mRNA [NM_002942]	NM_002942	4.05	0.093	43.43	0.0008182
A_23_P436284	SLC51B	Homo sapiens solute carrier family 51, beta subunit (SLC51B), mRNA [NM_178859]	NM_178859	8.53	0.2	43.42	5e-07
A_23_P74278	PDE4B	Homo sapiens phosphodiesterase 4B, cAMP-specific (PDE4B), transcript variant d, mRNA [NM_001037341]	NM_001037341	2.59	0.06	43.19	9.59e-05
A_21_P0012169	XLOC_l2_008979	BROAD Institute lincRNA (XLOC_l2_008979), lincRNA [TCONS_l2_00016969]		1.82	0.042	42.95	7.6e-06
A_23_P101683	CLC	Homo sapiens Charcot-Leyden crystal galectin (CLC), mRNA [NM_001828]	NM_001828	2.65	0.062	42.84	1.02e-05
A_23_P62099	MAGEC2	Homo sapiens melanoma antigen family C, 2 (MAGEC2), mRNA [NM_016249]	NM_016249	3.67	0.086	42.6	4e-07
A_33_P3407937	PLCXD1	Homo sapiens phosphatidylinositol-specific phospholipase C, X domain containing 1 (PLCXD1), transcript variant 1, mRNA [NM_018390]	NM_018390	5.28	0.12	42.47	3.16e-05
A_23_P45999	FBXO2	Homo sapiens F-box protein 2 (FBXO2), mRNA [NM_012168]	NM_012168	4.73	0.11	42.37	7.3e-06
A_23_P120902	LGALS2	Homo sapiens lectin, galactoside-binding, soluble, 2 (LGALS2), mRNA [NM_006498]	NM_006498	10.1	0.24	42.35	9e-06
A_21_P0011852	XLOC_l2_007566	BROAD Institute lincRNA (XLOC_l2_007566), lincRNA [TCONS_l2_00013997]		4.06	0.096	42.29	0.0007156
A_23_P144005	SSUH2	Homo sapiens ssu-2 homolog (C. elegans) (SSUH2), transcript variant 3, mRNA [NM_015931]	NM_015931	6.33	0.15	42.11	9.6e-06
A_33_P3841621	MYO5B	Homo sapiens myosin VB (MYO5B), mRNA [NM_001080467]	NM_001080467	2.86	0.068	42.04	0.0001423
A_23_P58266	S100P	Homo sapiens S100 calcium binding protein P (S100P), mRNA [NM_005980]	NM_005980	6.17	0.15	41.82	2.4e-06
A_22_P00016820		long intergenic non-protein coding RNA 1194 [Source:HGNC Symbol;Acc:HGNC:37171] [ENST00000505196]		4.73	0.11	41.48	5.54e-05
A_33_P3243230		HSINTLK8M interleukin 8 {Homo sapiens} (exp=-1; wgp=0; cg=0), partial (97%) [THC2544321]		4.51	0.11	41.45	0.0004478
A_21_P0005486	lnc-HOXA13-1	Q3KII3_PSEPF (Q3KII3) Inner-membrane translocator, partial (6%) [THC2773766]		4.08	0.098	41.44	0.0001333
A_23_P422831	FAM189A2	Homo sapiens family with sequence similarity 189, member A2 (FAM189A2), transcript variant 1, mRNA [NM_004816]	NM_004816	4.96	0.12	41.34	0.0003271
A_24_P183128	PLAC8	Homo sapiens placenta-specific 8 (PLAC8), transcript variant 2, mRNA [NM_016619]	NM_016619	4.88	0.12	41.13	< 1e-07
A_21_P0005881	lnc-SLC25A32-3	LNCipedia lincRNA (lnc-SLC25A32-3), lincRNA [lnc-SLC25A32-3:1]		4.53	0.11	41.03	2.9e-06
A_33_P3268910	SPRY1	Homo sapiens sprouty homolog 1, antagonist of FGF signaling (Drosophila) (SPRY1), transcript variant 1, mRNA [NM_001258038]	NM_001258038	3.19	0.078	40.94	9e-07
A_23_P368067	TAP2	Homo sapiens transporter 2, ATP-binding cassette, sub-family B (MDR/TAP) (TAP2), transcript variant 2, mRNA [NM_018833]	NM_018833	4.88	0.12	40.81	0.0001156
A_24_P329795	C10orf10	Homo sapiens chromosome 10 open reading frame 10 (C10orf10), mRNA [NM_007021]	NM_007021	4.67	0.11	40.77	1.24e-05
A_22_P00003259	HOXB-AS1	Homo sapiens HOXB cluster antisense RNA 1 (HOXB-AS1), long non-coding RNA [NR_102279]	NR_102279	2.7	0.066	40.69	2.3e-06
A_23_P103756	OVGP1	Homo sapiens oviductal glycoprotein 1, 120kDa (OVGP1), mRNA [NM_002557]	NM_002557	3.14	0.078	40.27	0.0004409
A_32_P199884	HORMAD1	Homo sapiens HORMA domain containing 1 (HORMAD1), transcript variant 1, mRNA [NM_032132]	NM_032132	3.55	0.089	39.91	0.0001136
A_21_P0011154	XLOC_l2_003810	BROAD Institute lincRNA (XLOC_l2_003810), lincRNA [TCONS_l2_00006958]		5.87	0.15	39.75	4.6e-06
A_24_P405705	SLC2A2	Homo sapiens solute carrier family 2 (facilitated glucose transporter), member 2 (SLC2A2), transcript variant 1, mRNA [NM_000340]	NM_000340	3.86	0.097	39.67	6.5e-06
A_24_P50248	FAM110C	Homo sapiens family with sequence similarity 110, member C (FAM110C), mRNA [NM_001077710]	NM_001077710	4.49	0.11	39.67	0.0006114
A_22_P00007120	lnc-GMDS-2	Homo sapiens cDNA clone IMAGE:6086903, partial cds. [BC073826]	BC073826	3.21	0.081	39.56	1.41e-05
A_23_P104318	DDIT4	Homo sapiens DNA-damage-inducible transcript 4 (DDIT4), mRNA [NM_019058]	NM_019058	4.04	0.1	39.5	1.1e-06
A_33_P3378556	F11	Homo sapiens coagulation factor XI (F11), mRNA [NM_000128]	NM_000128	3.49	0.088	39.48	0.0002835
A_23_P100539	ABCC6	Homo sapiens ATP-binding cassette, sub-family C (CFTR/MRP), member 6 (ABCC6), transcript variant 1, mRNA [NM_001171]	NM_001171	5.16	0.13	39.25	1.16e-05
A_22_P00016091	lnc-THOC1-1	LNCipedia lincRNA (lnc-THOC1-1), lincRNA [lnc-THOC1-1:1]		6.87	0.18	39.19	6.3e-05
A_21_P0014346	LOC101929767	Homo sapiens uncharacterized LOC101929767 (LOC101929767), long non-coding RNA [NR_110868]	NR_110868	7.73	0.2	38.95	4.84e-05
A_21_P0011236		long intergenic non-protein coding RNA 1297 [Source:HGNC Symbol;Acc:HGNC:50443] [ENST00000620186]		5.73	0.15	38.94	7.11e-05
A_23_P326009	ZNF471	Homo sapiens zinc finger protein 471 (ZNF471), mRNA [NM_020813]	NM_020813	2.44	0.063	38.93	3.74e-05
A_23_P117387	MIA2	Homo sapiens melanoma inhibitory activity 2 (MIA2), mRNA [NM_054024]	NM_054024	3.18	0.082	38.78	0.000147
A_22_P00006590	LOC100129046	Homo sapiens uncharacterized LOC100129046 (LOC100129046), long non-coding RNA [NR_034091]	NR_034091	5.52	0.14	38.59	0.0007861
A_21_P0012305		transmembrane phosphatase with tensin homology pseudogene 1 [Source:HGNC Symbol;Acc:HGNC:43648] [ENST00000426585]	XR_425297	2.98	0.078	38.49	0.0001948
A_23_P389102	MYO1D	Homo sapiens myosin ID (MYO1D), transcript variant 1, mRNA [NM_015194]	NM_015194	6.51	0.17	38.39	1.05e-05
A_33_P3421243	AFP	Homo sapiens alpha-fetoprotein (AFP), mRNA [NM_001134]	NM_001134	6.77	0.18	38.36	1.8e-06
A_33_P3400578	HLF	Homo sapiens hepatic leukemia factor (HLF), mRNA [NM_002126]	NM_002126	1.8	0.047	38.31	2.6e-06
A_33_P3305763	lnc-AF131215.4.1-1	Homo sapiens chromosome 8 open reading frame 6, mRNA (cDNA clone IMAGE:7262516). [BC069683]	BC069683	8.96	0.24	38.13	2.6e-06
A_33_P3570193	FLJ36000	Homo sapiens uncharacterized FLJ36000 (FLJ36000), long non-coding RNA [NR_027084]		3.61	0.095	38.04	1.1e-05
A_32_P75902	MEIOB	Homo sapiens meiosis specific with OB domains (MEIOB), transcript variant 2, mRNA [NM_152764]	NM_152764	6.14	0.16	38.03	1.5e-06
A_24_P267293	SARM1	Homo sapiens sterile alpha and TIR motif containing 1 (SARM1), mRNA [NM_015077]	NM_015077	6.79	0.18	38.03	2.32e-05
A_23_P77731	CRYM	Homo sapiens crystallin, mu (CRYM), mRNA [NM_001888]	NM_001888	2.65	0.07	38.02	2.5e-06
A_33_P3264331	FOXD3	Homo sapiens forkhead box D3 (FOXD3), mRNA [NM_012183]	NM_012183	4.73	0.12	37.94	5.4e-06
A_24_P334130	FN1	Homo sapiens fibronectin 1 (FN1), transcript variant 7, mRNA [NM_054034]	NM_054034	6.7	0.18	37.88	1.3e-06
A_21_P0008742	LOC101928499	PREDICTED: Homo sapiens uncharacterized LOC101928499 (LOC101928499), ncRNA [XR_248132]	XR_248132	5.02	0.13	37.83	0.0001195
A_22_P00021786		protein tyrosine phosphatase type IVA, member 1 pseudogene 6 [Source:HGNC Symbol;Acc:HGNC:41933] [ENST00000531034]	AI150223	5.08	0.13	37.72	0.0005603
A_23_P320225	EVC2	Homo sapiens Ellis van Creveld syndrome 2 (EVC2), transcript variant 1, mRNA [NM_147127]	NM_147127	4.64	0.12	37.61	1e-06
A_33_P3227551	ZNF331	zinc finger protein 331 [Source:HGNC Symbol;Acc:HGNC:15489] [ENST00000509069]		5.74	0.15	37.47	5.85e-05
A_33_P3260317	NR6A1	Homo sapiens nuclear receptor subfamily 6, group A, member 1 (NR6A1), transcript variant 1, mRNA [NM_033334]	NM_033334	2.32	0.062	37.32	0.0002998
A_22_P00013849	lnc-RPL31-1	LNCipedia lincRNA (lnc-RPL31-1), lincRNA [lnc-RPL31-1:1]		4.72	0.13	37.3	8.3e-06
A_33_P3230244	CSMD1	Homo sapiens CUB and Sushi multiple domains 1 (CSMD1), mRNA [NM_033225]	NM_033225	3.16	0.085	37.13	3e-07
A_23_P117298	F7	Homo sapiens coagulation factor VII (serum prothrombin conversion accelerator) (F7), transcript variant 1, mRNA [NM_000131]	NM_000131	7.33	0.2	37.06	6.84e-05
A_21_P0010494	lnc-PPIAL4G-4	Homo sapiens cDNA clone IMAGE:3625232, partial cds. [BC012753]		4.4	0.12	37.02	1.9e-06
A_22_P00008091				3.32	0.091	36.4	5e-07
A_22_P00013338			AK025743	4.08	0.11	36.25	0.0009359
A_23_P60990	C2orf54	Homo sapiens chromosome 2 open reading frame 54 (C2orf54), transcript variant 2, mRNA [NM_024861]	NM_024861	7.08	0.2	36.17	3.91e-05
A_19_P00802238	lnc-FBXW4-1	LNCipedia lincRNA (lnc-FBXW4-1), lincRNA [lnc-FBXW4-1:1]		3.02	0.084	36.06	0.0001395
A_22_P00006453	TESC-AS1	TESC antisense RNA 1 (head to head) [Source:HGNC Symbol;Acc:HGNC:51142] [ENST00000547006]		4.23	0.12	36.04	5.9e-06
A_21_P0000582	LOC100134317	Homo sapiens uncharacterized LOC100134317 (LOC100134317), long non-coding RNA [NR_029389]	NR_029389	2.73	0.076	36.04	0.000437
A_23_P259071	AREG	Homo sapiens amphiregulin (AREG), mRNA [NM_001657]	NM_001657	4.1	0.11	36.02	2.2e-06
A_21_P0008310	lnc-C14orf23-2	LNCipedia lincRNA (lnc-C14orf23-2), lincRNA [lnc-C14orf23-2:2]		2.76	0.077	35.94	3e-07
A_21_P0001698	lnc-UBL4B-1	LNCipedia lincRNA (lnc-UBL4B-1), lincRNA [lnc-UBL4B-1:4]		2.85	0.079	35.92	6.4e-06
A_24_P113572	PHF21B	Homo sapiens PHD finger protein 21B (PHF21B), transcript variant 1, mRNA [NM_138415]	NM_138415	6.42	0.18	35.89	5.2e-06
A_33_P3377256	OGFRP1	Homo sapiens opioid growth factor receptor pseudogene 1 (OGFRP1), non-coding RNA [NR_036498]	NR_036498	2.94	0.082	35.76	5.3e-06
A_23_P56703	TRABD2A	Homo sapiens TraB domain containing 2A (TRABD2A), transcript variant 1, mRNA [NM_001277053]	NM_001277053	4.08	0.11	35.65	1.3e-05
A_23_P120863	GAL3ST1	Homo sapiens galactose-3-O-sulfotransferase 1 (GAL3ST1), mRNA [NM_004861]	NM_004861	3.22	0.09	35.61	1.2e-06
A_22_P00012840	MEF2C-AS1	Homo sapiens MEF2C antisense RNA 1 (MEF2C-AS1), transcript variant 2, long non-coding RNA [NR_109940]	NR_109940	6.88	0.19	35.59	8.6e-06
A_21_P0010456	lnc-CTA-299D3.8.1-1	DB553735 RIKEN full-length enriched human cDNA library, hypothalamus Homo sapiens cDNA clone H033003M17 3', mRNA sequence [DB553735]		7.02	0.2	35.5	2.4e-06
A_33_P3246413				2.13	0.06	35.46	0.0001682
A_23_P371145	ADPRHL1	Homo sapiens ADP-ribosylhydrolase like 1 (ADPRHL1), transcript variant 1, mRNA [NM_138430]	NM_138430	4.11	0.12	35.36	0.0008617
A_24_P310256	LGI4	Homo sapiens leucine-rich repeat LGI family, member 4 (LGI4), mRNA [NM_139284]	NM_139284	7.04	0.2	35.34	3.89e-05
A_21_P0006531	lnc-RPGR-1	LNCipedia lincRNA (lnc-RPGR-1), lincRNA [lnc-RPGR-1:1]		3.76	0.11	35.29	0.0006367
A_33_P3290800	DDX26B	Homo sapiens DEAD/H (Asp-Glu-Ala-Asp/His) box polypeptide 26B (DDX26B), mRNA [NM_182540]	NM_182540	4.18	0.12	35.19	0.0003673
A_33_P3306504	ISYNA1	Homo sapiens inositol-3-phosphate synthase 1 (ISYNA1), transcript variant 1, mRNA [NM_016368]	NM_016368	4.8	0.14	35.03	6.27e-05
A_24_P380567	CALN1	Homo sapiens calneuron 1 (CALN1), transcript variant 1, mRNA [NM_031468]	NM_031468	3.79	0.11	34.93	0.0003029
A_21_P0010978		nuclear paraspeckle assembly transcript 1 (non-protein coding) [Source:HGNC Symbol;Acc:HGNC:30815] [ENST00000501122]		3.99	0.11	34.81	6.79e-05
A_23_P143143	ID2	Homo sapiens inhibitor of DNA binding 2, dominant negative helix-loop-helix protein (ID2), mRNA [NM_002166]	NM_002166	4.7	0.14	34.77	2.3e-06
A_22_P00006505	LINC00540	Homo sapiens long intergenic non-protein coding RNA 540 (LINC00540), long non-coding RNA [NR_103810]	NR_103810	3.11	0.09	34.67	3e-06
A_23_P117363	SERPINA6	Homo sapiens serpin peptidase inhibitor, clade A (alpha-1 antiproteinase, antitrypsin), member 6 (SERPINA6), mRNA [NM_001756]	NM_001756	5.47	0.16	34.62	1.5e-06
A_33_P3328410		PREDICTED: Homo sapiens putative ubiquitin-like protein FUBI-like protein ENSP00000310146-like (LOC101927789), transcript variant X1, mRNA [XM_005274417]	XM_005274417	4.42	0.13	34.53	5.84e-05
A_21_P0000749	PTPRG-AS1	Homo sapiens PTPRG antisense RNA 1 (PTPRG-AS1), transcript variant 1, long non-coding RNA [NR_038281]	NR_038281	2.58	0.075	34.48	0.0007889
A_33_P3724750		Homo sapiens hypothetical protein LOC151878, mRNA (cDNA clone IMAGE:3844647), partial cds. [BC014063]	BC014063	5.07	0.15	34.4	1.46e-05
A_33_P3355386	ZNF676	Homo sapiens zinc finger protein 676 (ZNF676), mRNA [NM_001001411]	NM_001001411	7.56	0.22	34.26	0.0004596
A_23_P357351	MPV17L	Homo sapiens MPV17 mitochondrial membrane protein-like (MPV17L), transcript variant 2, mRNA [NM_173803]	NM_173803	4.37	0.13	34.21	9.19e-05
A_24_P280762	KHDC1	Homo sapiens KH homology domain containing 1 (KHDC1), transcript variant 2, mRNA [NM_030568]	NM_030568	3.23	0.094	34.17	1.5e-06
A_33_P3313055	NOTCH3	Homo sapiens notch 3 (NOTCH3), mRNA [NM_000435]	NM_000435	5.21	0.15	34.13	0.000127
A_23_P16694	CPS1-IT1	Homo sapiens CPS1 intronic transcript 1 (non-protein coding) (CPS1-IT1), long non-coding RNA [NR_002763]	NR_002763	2.82	0.083	34.1	1.9e-06
A_23_P23947	MAP3K8	Homo sapiens mitogen-activated protein kinase kinase kinase 8 (MAP3K8), transcript variant 1, mRNA [NM_005204]	NM_005204	4.09	0.12	34.01	0.0006901
A_23_P39881	CYP4F30P	Homo sapiens cytochrome P450, family 4, subfamily F, polypeptide 30, pseudogene (CYP4F30P), non-coding RNA [NR_023391]	NR_023391	5.33	0.16	33.98	1.78e-05
A_23_P142174	FOXA3	Homo sapiens forkhead box A3 (FOXA3), mRNA [NM_004497]	NM_004497	4.33	0.13	33.92	0.0002173
A_23_P150379	MPZL2	Homo sapiens myelin protein zero-like 2 (MPZL2), transcript variant 2, mRNA [NM_144765]	NM_144765	5.6	0.17	33.77	2.2e-06
A_33_P3712341	CXCL12	Homo sapiens chemokine (C-X-C motif) ligand 12 (CXCL12), transcript variant 3, mRNA [NM_001033886]	NM_001033886	5.22	0.16	33.59	1.28e-05
A_23_P131036	UPK1A-AS1	Homo sapiens UPK1A antisense RNA 1 (UPK1A-AS1), antisense RNA [NR_046420]	NR_046420	6.62	0.2	33.41	0.0001961
A_24_P10214	STXBP6	Homo sapiens syntaxin binding protein 6 (amisyn) (STXBP6), mRNA [NM_014178]	NM_014178	3	0.09	33.35	0.0001352
A_33_P3413020	CPB2	Homo sapiens carboxypeptidase B2 (plasma) (CPB2), transcript variant 1, mRNA [NM_001872]	NM_001872	3.42	0.1	33.26	0.000139
A_21_P0009159				2.95	0.089	33.23	9e-06
A_33_P3293446	KIAA1462	Homo sapiens KIAA1462 (KIAA1462), mRNA [NM_020848]	NM_020848	3.92	0.12	33.1	0.0001675
A_33_P3261408	TMIE	Homo sapiens transmembrane inner ear (TMIE), mRNA [NM_147196]	NM_147196	3.19	0.097	32.96	6.85e-05
A_22_P00011101				5.97	0.18	32.63	2e-06
A_33_P3361412	SLC22A15	Homo sapiens solute carrier family 22, member 15 (SLC22A15), mRNA [NM_018420]	NM_018420	3.59	0.11	32.52	0.0005024
A_24_P308506	NAT8B	Homo sapiens N-acetyltransferase 8B (GCN5-related, putative, gene/pseudogene) (NAT8B), mRNA [NM_016347]	NM_016347	4.44	0.14	32.31	0.0003606
A_32_P69368	ID2	Homo sapiens inhibitor of DNA binding 2, dominant negative helix-loop-helix protein (ID2), mRNA [NM_002166]	NM_002166	4.47	0.14	32.18	3.6e-06
A_21_P0011729	XLOC_l2_006973	BROAD Institute lincRNA (XLOC_l2_006973), lincRNA [TCONS_l2_00012940]		3	0.093	32.18	0.0009167
A_23_P13548	CHRDL2	chordin-like 2 [Source:HGNC Symbol;Acc:HGNC:24168] [ENST00000376332]	AF332891	2.6	0.081	32.11	5e-07
A_23_P100001	FAM174B	Homo sapiens family with sequence similarity 174, member B (FAM174B), mRNA [NM_207446]	NM_207446	5.56	0.17	32.08	1e-07
A_21_P0013106	XLOC_l2_013151	BROAD Institute lincRNA (XLOC_l2_013151), lincRNA [TCONS_l2_00024960]		4.39	0.14	31.99	0.0009089
A_33_P3410584		Homo sapiens cDNA FLJ25208 fis, clone REC05984. [AK057937]	AK057937	2.96	0.092	31.98	0.0002244
A_33_P3391419	SOBP	Homo sapiens sine oculis binding protein homolog (Drosophila) (SOBP), mRNA [NM_018013]	NM_018013	2.42	0.077	31.38	0.0002888
A_23_P381368	HOXD10	Homo sapiens homeobox D10 (HOXD10), mRNA [NM_002148]	NM_002148	1.4	0.045	31.34	1.08e-05
A_33_P3240507	KCTD12	Homo sapiens potassium channel tetramerization domain containing 12 (KCTD12), mRNA [NM_138444]	NM_138444	3.63	0.12	31.23	9.9e-06
A_33_P3296587	CP	Homo sapiens ceruloplasmin (ferroxidase) (CP), transcript variant 1, mRNA [NM_000096]	NM_000096	4.25	0.14	31.14	3e-06
A_23_P46947	CNNM1	Homo sapiens cyclin and CBS domain divalent metal cation transport mediator 1 (CNNM1), mRNA [NM_020348]	NM_020348	4.13	0.13	30.98	0.0007651
A_23_P102000	CXCR4	Homo sapiens chemokine (C-X-C motif) receptor 4 (CXCR4), transcript variant 1, mRNA [NM_001008540]	NM_001008540	2.93	0.095	30.9	4.9e-06
A_23_P55749	COL5A3	Homo sapiens collagen, type V, alpha 3 (COL5A3), mRNA [NM_015719]	NM_015719	5.26	0.17	30.85	0.0004424
A_23_P92334	TMEM156	Homo sapiens transmembrane protein 156 (TMEM156), transcript variant 1, mRNA [NM_024943]	NM_024943	3.68	0.12	30.84	2.9e-06
A_33_P3691916	FAM13A	Homo sapiens family with sequence similarity 13, member A (FAM13A), transcript variant 1, mRNA [NM_014883]	NM_014883	3.88	0.13	30.8	0.0001691
A_23_P320261	DMKN	Homo sapiens dermokine (DMKN), transcript variant 1, mRNA [NM_001035516]	NM_001035516	4.69	0.15	30.74	1e-07
A_33_P3755781	M1AP	Homo sapiens meiosis 1 associated protein (M1AP), transcript variant 2, mRNA [NM_001281295]	NM_001281295	4.07	0.13	30.63	0.0001182
A_21_P0003876				6.7	0.22	30.51	1.3e-05
A_23_P53057	ZNF215	Homo sapiens zinc finger protein 215 (ZNF215), mRNA [NM_013250]	NM_013250	6.06	0.2	30.38	3.95e-05
A_21_P0011288	RERE	Homo sapiens arginine-glutamic acid dipeptide (RE) repeats (RERE), transcript variant 1, mRNA [NM_012102]	NM_012102	4.26	0.14	30.24	2.7e-06
A_23_P80048	FER1L4	Homo sapiens fer-1-like family member 4, pseudogene (functional) (FER1L4), non-coding RNA [NR_119376]	NR_119376	4.45	0.15	30.19	7.91e-05
A_23_P321892	HRG	Homo sapiens histidine-rich glycoprotein (HRG), mRNA [NM_000412]	NM_000412	5.14	0.17	30.1	3.43e-05
A_22_P00012089	lnc-PMP2-1	AGENCOURT_6708056 NIH_MGC_115 Homo sapiens cDNA clone IMAGE:5753035 5', mRNA sequence [BM921547]	XM_005276020	3.57	0.12	30.06	1.05e-05
A_33_P3319880	EVC2	Homo sapiens Ellis van Creveld syndrome 2 (EVC2), transcript variant 2, mRNA [NM_001166136]	NM_001166136	2.83	0.095	29.84	1.7e-06
A_24_P351283	MREG	Homo sapiens melanoregulin (MREG), mRNA [NM_018000]	NM_018000	3.47	0.12	29.65	0.0001517
A_21_P0002292	FAR2P1	Homo sapiens fatty acyl CoA reductase 2 pseudogene 1 (FAR2P1), long non-coding RNA [NR_026758]		6.1	0.21	29.48	0.0007116
A_23_P348146	SLAIN1	Homo sapiens SLAIN motif family, member 1 (SLAIN1), transcript variant 1, mRNA [NM_001040153]	NM_001040153	3	0.1	29.39	0.0003523
A_33_P3271470	GREB1L	Homo sapiens growth regulation by estrogen in breast cancer-like (GREB1L), mRNA [NM_001142966]	NM_001142966	4.68	0.16	29.18	0.0003993
A_32_P4626	LOC101928076	PREDICTED: Homo sapiens uncharacterized LOC101928076 (LOC101928076), transcript variant X1, ncRNA [XR_241970]	XR_241970	5.9	0.2	29.14	3.74e-05
A_24_P932875		PREDICTED: Homo sapiens uncharacterized LOC389102 (YPLR6490), misc_RNA [XR_112468]	XR_112468	3.43	0.12	29.09	2.5e-06
A_33_P3224735	ZC3H12B	Homo sapiens zinc finger CCCH-type containing 12B (ZC3H12B), mRNA [NM_001010888]	NM_001010888	4.5	0.15	29.05	0.0001405
A_33_P3376971	CHAC1	Homo sapiens ChaC glutathione-specific gamma-glutamylcyclotransferase 1 (CHAC1), transcript variant 1, mRNA [NM_024111]	NM_024111	5.66	0.19	29.04	7.2e-06
A_33_P3417626	ENHO	Homo sapiens energy homeostasis associated (ENHO), mRNA [NM_198573]	NM_198573	6.33	0.22	28.99	9e-07
A_33_P3262020	C8G	Homo sapiens complement component 8, gamma polypeptide (C8G), mRNA [NM_000606]	NM_000606	5.1	0.18	28.99	2e-06
A_24_P822704	TMEM198	Homo sapiens transmembrane protein 198 (TMEM198), transcript variant 2, mRNA [NM_001005209]	NM_001005209	4.41	0.15	28.95	9.4e-06
A_24_P327181	WNK4	Homo sapiens WNK lysine deficient protein kinase 4 (WNK4), mRNA [NM_032387]	NM_032387	4.9	0.17	28.94	1.1e-06
A_22_P00000848	ZBED3-AS1	Homo sapiens ZBED3 antisense RNA 1 (ZBED3-AS1), long non-coding RNA [NR_024398]	NR_024398	6.15	0.21	28.88	4.03e-05
A_23_P398566	NR4A3	Homo sapiens nuclear receptor subfamily 4, group A, member 3 (NR4A3), transcript variant 3, mRNA [NM_173200]	NM_173200	4.26	0.15	28.79	6.57e-05
A_24_P100996	ANO5	Homo sapiens anoctamin 5 (ANO5), transcript variant 1, mRNA [NM_213599]	NM_213599	4.13	0.14	28.69	1.83e-05
A_21_P0012580	LOC102723828	Homo sapiens uncharacterized LOC102723828 (LOC102723828), long non-coding RNA [NR_125936]		4.8	0.17	28.68	0.0007971
A_21_P0012257	XLOC_l2_009320	BROAD Institute lincRNA (XLOC_l2_009320), lincRNA [TCONS_l2_00017639]		3.51	0.12	28.42	1.06e-05
A_23_P67198	CPAMD8	Homo sapiens C3 and PZP-like, alpha-2-macroglobulin domain containing 8 (CPAMD8), mRNA [NM_015692]	NM_015692	3.49	0.12	28.38	0.0004245
A_23_P82379	CACNA2D1	Homo sapiens calcium channel, voltage-dependent, alpha 2/delta subunit 1 (CACNA2D1), transcript variant 1, mRNA [NM_000722]	NM_000722	5.25	0.19	28.37	5.91e-05
A_23_P98645	DCHS1	Homo sapiens dachsous cadherin-related 1 (DCHS1), mRNA [NM_003737]	NM_003737	4.4	0.16	28.05	0.0002504
A_23_P419786	ZNF781	Homo sapiens zinc finger protein 781 (ZNF781), mRNA [NM_152605]	NM_152605	3.93	0.14	28.03	9.97e-05
A_23_P5131	ISYNA1	Homo sapiens inositol-3-phosphate synthase 1 (ISYNA1), transcript variant 1, mRNA [NM_016368]	NM_016368	4.6	0.16	28	2.09e-05
A_24_P55225	RSPH9	Homo sapiens radial spoke head 9 homolog (Chlamydomonas) (RSPH9), transcript variant 1, mRNA [NM_152732]	NM_152732	4.28	0.15	27.97	0.0003435
A_21_P0003237	lnc-ROBO2-4	LNCipedia lincRNA (lnc-ROBO2-4), lincRNA [lnc-ROBO2-4:6]		2.72	0.098	27.7	9.6e-06
A_33_P3227079	PPAPDC3	phosphatidic acid phosphatase type 2 domain containing 3 [Source:HGNC Symbol;Acc:HGNC:28174] [ENST00000372261]	XM_005272231	3.58	0.13	27.64	0.0004371
A_21_P0007498	LOC101927592	Homo sapiens uncharacterized LOC101927592 (LOC101927592), long non-coding RNA [NR_104646]	NR_104646	2.62	0.095	27.63	0.0008578
A_24_P410605	ROR1	Homo sapiens receptor tyrosine kinase-like orphan receptor 1 (ROR1), transcript variant 2, mRNA [NM_001083592]	NM_001083592	4.49	0.16	27.6	5.34e-05
A_21_P0011653	XLOC_l2_006399	BROAD Institute lincRNA (XLOC_l2_006399), lincRNA [TCONS_l2_00011955]		4.09	0.15	27.48	8.9e-06
A_24_P22079	FOXO1	Homo sapiens forkhead box O1 (FOXO1), mRNA [NM_002015]	NM_002015	5.61	0.2	27.4	7.2e-06
A_21_P0004498	lnc-CDH6-2	LNCipedia lincRNA (lnc-CDH6-2), lincRNA [lnc-CDH6-2:10]		6.42	0.24	27.22	7e-07
A_24_P489164	LOC100131943	Homo sapiens clone DNA93013 RVLA1944 (UNQ1944) mRNA, complete cds. [AY358202]	AY358202	7.97	0.29	27.17	5.55e-05
A_23_P128759	SERPINA10	Homo sapiens serpin peptidase inhibitor, clade A (alpha-1 antiproteinase, antitrypsin), member 10 (SERPINA10), transcript variant 1, mRNA [NM_016186]	NM_016186	4.78	0.18	27.15	3.44e-05
A_24_P286114	SLC1A3	Homo sapiens solute carrier family 1 (glial high affinity glutamate transporter), member 3 (SLC1A3), transcript variant GLAST, mRNA [NM_004172]	NM_004172	3.58	0.13	27.1	0.0009924
A_23_P79015	SCN1B	Homo sapiens sodium channel, voltage gated, type I beta subunit (SCN1B), transcript variant b, mRNA [NM_199037]	NM_199037	2.23	0.082	27.07	0.0003542
A_21_P0010157	lnc-GRIK1-AS2-1	BX100223 Soares_testis_NHT Homo sapiens cDNA clone IMAGp998O063517, mRNA sequence [BX100223]		2.67	0.099	26.91	6.78e-05
A_23_P381017	WBSCR27	Homo sapiens Williams Beuren syndrome chromosome region 27 (WBSCR27), mRNA [NM_152559]	NM_152559	3.56	0.13	26.9	5.3e-06
A_23_P130974	KIAA1683	Homo sapiens KIAA1683 (KIAA1683), transcript variant 2, mRNA [NM_025249]	NM_025249	4.29	0.16	26.73	1.9e-06
A_22_P00005649			XM_006713836	1.9	0.071	26.7	0.0005161
A_22_P00005609			XR_113300	4.9	0.18	26.64	7.04e-05
A_24_P360269	RNASET2	Homo sapiens ribonuclease T2 (RNASET2), mRNA [NM_003730]	NM_003730	4.26	0.16	26.53	< 1e-07
A_24_P125871	RIPK4	Homo sapiens receptor-interacting serine-threonine kinase 4 (RIPK4), mRNA [NM_020639]	NM_020639	4.71	0.18	26.48	6e-07
A_33_P3405114	ENHO	Homo sapiens energy homeostasis associated (ENHO), mRNA [NM_198573]	NM_198573	3.48	0.13	26.46	0.0001448
A_33_P3407356	LINC01348	Homo sapiens long intergenic non-protein coding RNA 1348 (LINC01348), long non-coding RNA [NR_027454]	NR_027454	4.01	0.15	26.44	1.9e-06
A_21_P0000492	SNAR-F	Homo sapiens small ILF3/NF90-associated RNA F (SNAR-F), small nuclear RNA [NR_004384]	NR_004384	5.34	0.2	26.37	4.27e-05
A_33_P3363485	SOBP	Homo sapiens sine oculis binding protein homolog (Drosophila) (SOBP), mRNA [NM_018013]	NM_018013	6.29	0.24	26.36	3.9e-06
A_21_P0010979		PREDICTED: Homo sapiens putative ubiquitin-like protein FUBI-like protein ENSP00000310146-like (LOC101927789), transcript variant X2, mRNA [XM_006718754]	XM_006718754	4.96	0.19	26.32	4e-07
A_22_P00021758	LOC642366	Homo sapiens uncharacterized LOC642366 (LOC642366), long non-coding RNA [NR_046243]	NR_046243	2.48	0.095	26.14	0.0006265
A_19_P00320729	CDYL2	chromodomain protein, Y-like 2 [Source:HGNC Symbol;Acc:HGNC:23030] [ENST00000570137]	AK023660	5.22	0.2	26.13	9e-07
A_23_P89570	ZMYND15	Homo sapiens zinc finger, MYND-type containing 15 (ZMYND15), transcript variant 2, mRNA [NM_032265]	NM_032265	5.74	0.22	26.09	< 1e-07
A_23_P38167	GPRC5C	Homo sapiens G protein-coupled receptor, class C, group 5, member C (GPRC5C), transcript variant 1, mRNA [NM_022036]	NM_022036	5.12	0.2	25.87	2e-07
A_33_P3687198	HRK	harakiri, BCL2 interacting protein [Source:HGNC Symbol;Acc:HGNC:5185] [ENST00000257572]	AK094730	2.93	0.11	25.85	1.59e-05
A_23_P422851	CABLES1	Homo sapiens Cdk5 and Abl enzyme substrate 1 (CABLES1), transcript variant 1, mRNA [NM_138375]	NM_138375	5.04	0.2	25.8	< 1e-07
A_23_P76245	SCN8A	Homo sapiens sodium channel, voltage gated, type VIII alpha subunit (SCN8A), transcript variant 1, mRNA [NM_014191]	NM_014191	5.66	0.22	25.72	1.49e-05
A_21_P0005955				2.89	0.11	25.71	0.0001677
A_22_P00011618	DSCAM-AS1	Homo sapiens DSCAM antisense RNA 1 (DSCAM-AS1), transcript variant 1, long non-coding RNA [NR_038896]	NR_038896	6.51	0.25	25.68	0.0005714
A_33_P3312799		Q9UMX8_HUMAN (Q9UMX8) Melanoma antigen, complete [THC2774746]		3.44	0.13	25.54	2.91e-05
A_33_P3217983	ACSL5	Homo sapiens acyl-CoA synthetase long-chain family member 5 (ACSL5), transcript variant 3, mRNA [NM_203380]	NM_203380	3.05	0.12	25.54	0.0002562
A_33_P3246883	DMKN	Homo sapiens dermokine (DMKN), transcript variant 2, mRNA [NM_033317]	NM_033317	4.06	0.16	25.49	1.3e-06
A_23_P101623	ZNF667	Homo sapiens zinc finger protein 667 (ZNF667), transcript variant 1, mRNA [NM_022103]	NM_022103	2.93	0.12	25.41	0.0002444
A_24_P59667	JAK3	Homo sapiens Janus kinase 3 (JAK3), mRNA [NM_000215]	NM_000215	3.47	0.14	25.27	2.4e-06
A_23_P83298	PRRX2	Homo sapiens paired related homeobox 2 (PRRX2), mRNA [NM_016307]	NM_016307	4.7	0.19	25.22	0.000367
A_24_P289471	RNASET2	Homo sapiens ribonuclease T2 (RNASET2), mRNA [NM_003730]	NM_003730	4.04	0.16	25.11	1e-07
A_24_P51118	MTAP	Homo sapiens methylthioadenosine phosphorylase (MTAP), mRNA [NM_002451]	NM_002451	3.8	0.15	25.11	0.0001403
A_21_P0012865	XLOC_l2_011870	BROAD Institute lincRNA (XLOC_l2_011870), lincRNA [TCONS_l2_00022656]		10.7	0.43	24.96	1.9e-05
A_21_P0009165		PREDICTED: Homo sapiens uncharacterized LOC102724715 (LOC102724715), ncRNA [XR_424811]	XR_424811	2.27	0.091	24.94	9.4e-06
A_21_P0006897	lnc-PLCE1-1	LNCipedia lincRNA (lnc-PLCE1-1), lincRNA [lnc-PLCE1-1:1]		2.36	0.095	24.85	1.09e-05
A_23_P147255	PCBP3	Homo sapiens poly(rC) binding protein 3 (PCBP3), transcript variant 1, mRNA [NM_020528]	NM_020528	2.09	0.084	24.85	0.0002652
A_24_P332816	RIMS2	Homo sapiens regulating synaptic membrane exocytosis 2 (RIMS2), transcript variant 2, mRNA [NM_014677]	NM_014677	2.51	0.1	24.76	9e-07
A_32_P23125	LINC00261	Homo sapiens long intergenic non-protein coding RNA 261 (LINC00261), long non-coding RNA [NR_001558]	NR_001558	2.07	0.083	24.76	1.33e-05
A_33_P3360341	GATA3	Homo sapiens GATA binding protein 3 (GATA3), transcript variant 1, mRNA [NM_001002295]	NM_001002295	2.77	0.11	24.76	4.24e-05
A_22_P00009130	LOC102723882	long intergenic non-protein coding RNA 470 [Source:HGNC Symbol;Acc:HGNC:1225] [ENST00000580336]	XR_132644	4.9	0.2	24.76	< 1e-07
A_21_P0013987	LOC100509780	Homo sapiens cDNA FLJ25713 fis, clone TST05089. [AK098579]	AK098579	2.85	0.12	24.72	5.72e-05
A_23_P136683	HLA-DQB1	Homo sapiens major histocompatibility complex, class II, DQ beta 1 (HLA-DQB1), transcript variant 2, mRNA [NM_001243961]	NM_001243961	1.54	0.062	24.69	1.69e-05
A_21_P0011966	FAR2P2	Homo sapiens fatty acyl CoA reductase 2 pseudogene 2 (FAR2P2), transcript variant 1, long non-coding RNA [NR_046258]	NR_046258	4.68	0.19	24.67	0.0006291
A_23_P318432	PKD1L1	Homo sapiens polycystic kidney disease 1 like 1 (PKD1L1), mRNA [NM_138295]	NM_138295	2.62	0.11	24.58	1.9e-06
A_21_P0003070	lnc-EIF2B5-2	LNCipedia lincRNA (lnc-EIF2B5-2), lincRNA [lnc-EIF2B5-2:1]	XM_006713836	2.68	0.11	24.48	4e-07
A_21_P0008253	lnc-TSC22D1-1	LNCipedia lincRNA (lnc-TSC22D1-1), lincRNA [lnc-TSC22D1-1:5]		1.78	0.073	24.41	0.0003641
A_21_P0014843		Homo sapiens cDNA FLJ26877 fis, clone PRS09087. [AK130387]	AK130387	3.75	0.15	24.38	3.58e-05
A_33_P3722568	LINC00685	Homo sapiens long intergenic non-protein coding RNA 685 (LINC00685), transcript variant 1, long non-coding RNA [NR_027232]	NR_027232	4.5	0.19	24.08	0.0005087
A_22_P00002833	lnc-C2orf78-1	Homo sapiens cDNA FLJ61760 complete cds. [AK304146]	AK304146	2.58	0.11	24.08	0.0005525
A_23_P3177	KCNK13	Homo sapiens potassium channel, two pore domain subfamily K, member 13 (KCNK13), mRNA [NM_022054]	NM_022054	3.6	0.15	24.06	3.1e-06
A_32_P214178	LINC00319	Homo sapiens long intergenic non-protein coding RNA 319 (LINC00319), long non-coding RNA [NR_026960]	NR_026960	5.46	0.23	24.04	0.0002361
A_33_P3342752	CAPN8	calpain 8 [Source:HGNC Symbol;Acc:HGNC:1485] [ENST00000366873]		3.85	0.16	24.03	0.0001659
A_33_P3209960	RASGRP2	Homo sapiens RAS guanyl releasing protein 2 (calcium and DAG-regulated) (RASGRP2), transcript variant 2, mRNA [NM_153819]	NM_153819	2.61	0.11	23.99	0.0007681
A_23_P340131	PRSS16	Homo sapiens protease, serine, 16 (thymus) (PRSS16), mRNA [NM_005865]	NM_005865	4.06	0.17	23.89	2.5e-06
A_22_P00016032	lnc-TGFBR2-1	LNCipedia lincRNA (lnc-TGFBR2-1), lincRNA [lnc-TGFBR2-1:1]		2.01	0.084	23.83	0.0001637
A_21_P0004681	CLVS2	Homo sapiens clavesin 2 (CLVS2), mRNA [NM_001010852]	NM_001010852	1.56	0.066	23.73	4e-07
A_24_P163920	FAR1	Homo sapiens fatty acyl CoA reductase 1 (FAR1), mRNA [NM_032228]	NM_032228	4.11	0.17	23.73	0.0005632
A_33_P3285145	LOC100131826	Homo sapiens clone DNA129794 TSSP3028 (UNQ3028) mRNA, complete cds. [AY358789]	AY358789	2.3	0.097	23.71	1.03e-05
A_22_P00013493	LOC102723481	PREDICTED: Homo sapiens uncharacterized LOC102723481 (LOC102723481), ncRNA [XR_424610]	XR_424610	2.34	0.1	23.44	0.000129
A_24_P315921	lnc-PABPC4-2	Homo sapiens cDNA FLJ36340 fis, clone THYMU2006468. [AK093659]	AK093659	4.24	0.18	23.38	5e-07
A_33_P3422802	ULBP1	Homo sapiens UL16 binding protein 1 (ULBP1), mRNA [NM_025218]	NM_025218	5.1	0.22	23.33	0.0001348
A_23_P386912	UGT2B4	Homo sapiens UDP glucuronosyltransferase 2 family, polypeptide B4 (UGT2B4), transcript variant 1, mRNA [NM_021139]	NM_021139	8.69	0.37	23.28	6.06e-05
A_23_P313550	SLC25A41	Homo sapiens solute carrier family 25, member 41 (SLC25A41), mRNA [NM_173637]	NM_173637	3.03	0.13	23.21	4.13e-05
A_21_P0008044	LINC00545	Homo sapiens long intergenic non-protein coding RNA 545 (LINC00545), long non-coding RNA [NR_103813]	NR_103813	3.22	0.14	23.15	8.5e-06
A_24_P522864	MGC12916	Homo sapiens uncharacterized protein MGC12916 (MGC12916), long non-coding RNA [NR_026880]	NR_026880	6.23	0.27	23.13	4e-07
A_21_P0009442	LINC01540	Homo sapiens long intergenic non-protein coding RNA 1540 (LINC01540), transcript variant 1, long non-coding RNA [NR_110429]	NR_110429	5.15	0.22	23.11	0.000138
A_33_P3349637	PCDH1	Homo sapiens protocadherin 1 (PCDH1), transcript variant 1, mRNA [NM_002587]	NM_002587	4.38	0.19	23.09	2.87e-05
A_23_P160200	ZFP69B	Homo sapiens ZFP69 zinc finger protein B (ZFP69B), mRNA [NM_023070]	NM_023070	5.31	0.23	23.08	2e-07
A_21_P0011673	XLOC_l2_006594	BROAD Institute lincRNA (XLOC_l2_006594), lincRNA [TCONS_l2_00012302]		8.62	0.37	23.03	9.38e-05
A_22_P00013225	lnc-RNMTL1-1	LNCipedia lincRNA (lnc-RNMTL1-1), lincRNA [lnc-RNMTL1-1:1]		2.68	0.12	22.89	8e-07
A_22_P00021513		BX103737 Soares_NFL_T_GBC_S1 Homo sapiens cDNA clone IMAGp998D124002, mRNA sequence [BX103737]	BX103737	2.92	0.13	22.88	6.54e-05
A_33_P3366028	TLDC2	Homo sapiens TBC/LysM-associated domain containing 2 (TLDC2), mRNA [NM_080628]	NM_080628	4.79	0.21	22.87	2.7e-05
A_33_P3260733	GHR	Homo sapiens growth hormone receptor (GHR), transcript variant 12, mRNA [NM_001242462]	NM_001242462	6.33	0.28	22.84	9e-07
A_23_P23996	MAT1A	Homo sapiens methionine adenosyltransferase I, alpha (MAT1A), mRNA [NM_000429]	NM_000429	3.46	0.15	22.82	8.33e-05
A_32_P125338	FAM43B	Homo sapiens family with sequence similarity 43, member B (FAM43B), mRNA [NM_207334]	NM_207334	2.84	0.12	22.82	0.0002668
A_23_P48198	GLT8D2	Homo sapiens glycosyltransferase 8 domain containing 2 (GLT8D2), mRNA [NM_031302]	NM_031302	2.18	0.096	22.8	0.0002166
A_22_P00008092				3.62	0.16	22.75	1.5e-06
A_22_P00025418	lnc-MORF4L2-1	LNCipedia lincRNA (lnc-MORF4L2-1), lincRNA [lnc-MORF4L2-1:1]		2.08	0.092	22.74	3.4e-06
A_23_P256158	ADRA2C	Homo sapiens adrenoceptor alpha 2C (ADRA2C), mRNA [NM_000683]	NM_000683	4.8	0.21	22.69	2e-07
A_24_P270033	MPZL3	Homo sapiens myelin protein zero-like 3 (MPZL3), transcript variant 1, mRNA [NM_198275]	NM_198275	4.18	0.18	22.69	9.1e-06
A_23_P170186	OPLAH	Homo sapiens 5-oxoprolinase (ATP-hydrolysing) (OPLAH), mRNA [NM_017570]	NM_017570	4.13	0.18	22.64	9e-07
A_33_P3361067	ABCG2	Homo sapiens ATP-binding cassette, sub-family G (WHITE), member 2 (Junior blood group) (ABCG2), transcript variant 1, mRNA [NM_004827]	NM_004827	3.55	0.16	22.6	5.18e-05
A_22_P00008912	LOC101928100	Homo sapiens uncharacterized LOC101928100 (LOC101928100), long non-coding RNA [NR_120430]	NR_120430	1.81	0.08	22.58	0.0001154
A_23_P127662	OR8D1	Homo sapiens olfactory receptor, family 8, subfamily D, member 1 (OR8D1), mRNA [NM_001002917]	NM_001002917	6.14	0.27	22.5	2.7e-05
A_23_P429383	HOXD9	Homo sapiens homeobox D9 (HOXD9), mRNA [NM_014213]	NM_014213	3.61	0.16	22.48	4.93e-05
A_22_P00005978		Homo sapiens mRNA; cDNA DKFZp686G1922 (from clone DKFZp686G1922). [CR749847]	CR749847	3.77	0.17	22.45	0.0007956
A_24_P48069	DOK4	Homo sapiens docking protein 4 (DOK4), mRNA [NM_018110]	NM_018110	5.77	0.26	22.36	5e-07
A_23_P389281	HOXA13	Homo sapiens homeobox A13 (HOXA13), mRNA [NM_000522]	NM_000522	4.08	0.18	22.35	2e-07
A_21_P0007534	lnc-AEBP2-4	LNCipedia lincRNA (lnc-AEBP2-4), lincRNA [lnc-AEBP2-4:2]		2.6	0.12	22.28	6.2e-06
A_23_P99253	LIN7A	Homo sapiens lin-7 homolog A (C. elegans) (LIN7A), mRNA [NM_004664]	NM_004664	3.7	0.17	22.25	8.81e-05
A_19_P00315603	XLOC_l2_015760	BROAD Institute lincRNA (XLOC_l2_015760), lincRNA [TCONS_l2_00030536]		4.24	0.19	22.12	4.84e-05
A_21_P0013823	CHMP1B2P	Homo sapiens charged multivesicular body protein 1B2, pseudogene (CHMP1B2P), non-coding RNA [NR_110646]	NR_110646	3.26	0.15	22.05	0.0006406
A_21_P0010693	MST1L	Homo sapiens macrophage stimulating 1-like (MST1L), mRNA [NM_001271733]	NM_001271733	5.32	0.24	21.84	0.000224
A_33_P3340752	ATE1-AS1	Homo sapiens ATE1 antisense RNA 1 (head to head) (ATE1-AS1), long non-coding RNA [NR_120495]	NR_120495	4.11	0.19	21.79	0.0001099
A_22_P00009129	LINC00470	Homo sapiens long intergenic non-protein coding RNA 470 (LINC00470), transcript variant 1, long non-coding RNA [NR_023925]	NR_023925	3.49	0.16	21.75	3.29e-05
A_33_P3377649	PRSS16	Homo sapiens protease, serine, 16 (thymus) (PRSS16), mRNA [NM_005865]	NM_005865	3.93	0.18	21.73	3.28e-05
A_33_P3402565	DSP	Homo sapiens desmoplakin (DSP), transcript variant 1, mRNA [NM_004415]	NM_004415	4.73	0.22	21.73	< 1e-07
A_23_P9485	ORM2	Homo sapiens orosomucoid 2 (ORM2), mRNA [NM_000608]	NM_000608	3.38	0.16	21.71	6.3e-06
A_23_P66525	HS3ST3A1	heparan sulfate (glucosamine) 3-O-sulfotransferase 3A1 [Source:HGNC Symbol;Acc:HGNC:5196] [ENST00000284110]	AF105376	7.34	0.34	21.71	7.9e-06
A_21_P0000158	XPNPEP3	Homo sapiens X-prolyl aminopeptidase (aminopeptidase P) 3, putative (XPNPEP3), transcript variant 2, mRNA [NM_001204827]	NM_001204827	3.67	0.17	21.69	1.4e-06
A_33_P3347869	C3	Homo sapiens complement component 3 (C3), mRNA [NM_000064]	NM_000064	4.25	0.2	21.65	2e-07
A_33_P3576797	LOC158863	Homo sapiens mRNA; cDNA DKFZp586J1922 (from clone DKFZp586J1922) [AL110203]	AL110203	3.99	0.19	21.55	4e-05
A_21_P0001122	lnc-RIMS3-5	LNCipedia lincRNA (lnc-RIMS3-5), lincRNA [lnc-RIMS3-5:1]		4.4	0.21	21.38	1e-06
A_22_P00007779	lnc-HNRNPA3-1	LNCipedia lincRNA (lnc-HNRNPA3-1), lincRNA [lnc-HNRNPA3-1:1]		2.7	0.13	21.37	6.91e-05
A_23_P397208	GSTM2	Homo sapiens glutathione S-transferase mu 2 (muscle) (GSTM2), transcript variant 1, mRNA [NM_000848]	NM_000848	4.18	0.2	21.3	3.6e-06
A_21_P0001305				6	0.28	21.26	3.66e-05
A_23_P164196	DLX4	Homo sapiens distal-less homeobox 4 (DLX4), transcript variant 1, mRNA [NM_138281]	NM_138281	3.73	0.18	21.26	5.92e-05
A_23_P11800	CAMK2N1	Homo sapiens calcium/calmodulin-dependent protein kinase II inhibitor 1 (CAMK2N1), mRNA [NM_018584]	NM_018584	4.89	0.23	21.25	3.1e-06
A_22_P00018796	lnc-PCM1-2	RST27543 Athersys RAGE Library Homo sapiens cDNA, mRNA sequence [BG208054]	BG208054	4.33	0.2	21.22	0.0005732
A_23_P385690	WNT3A	Homo sapiens wingless-type MMTV integration site family, member 3A (WNT3A), mRNA [NM_033131]	NM_033131	3.03	0.14	21.17	1.7e-06
A_22_P00001595	lnc-ARNTL-1	LNCipedia lincRNA (lnc-ARNTL-1), lincRNA [lnc-ARNTL-1:1]		5.08	0.24	21.15	0.0002252
A_24_P148796	MST1	Homo sapiens macrophage stimulating 1 (hepatocyte growth factor-like) (MST1), mRNA [NM_020998]	NM_020998	4.14	0.2	21.06	0.0001413
A_23_P26570	TMED6	Homo sapiens transmembrane emp24 protein transport domain containing 6 (TMED6), mRNA [NM_144676]	NM_144676	4.9	0.23	21.03	3.63e-05
A_32_P223173	LOC102725053	PREDICTED: Homo sapiens unconventional myosin-Vb-like (LOC102725053), misc_RNA [XR_432412]	XR_432412	4.68	0.22	20.97	7.7e-06
A_19_P00318409	NEAT1	Homo sapiens nuclear paraspeckle assembly transcript 1 (non-protein coding) (NEAT1), long non-coding RNA [NR_028272]	NR_028272	3.4	0.16	20.94	0.0001437
A_22_P00017940	ZG16	zymogen granule protein 16 [Source:HGNC Symbol;Acc:HGNC:30961] [ENST00000400752]		10.91	0.52	20.93	0.0007291
A_24_P135748	GRTP1	Homo sapiens growth hormone regulated TBC protein 1 (GRTP1), transcript variant 1, mRNA [NM_024719]	NM_024719	2.44	0.12	20.84	2e-07
A_23_P421011	KAZALD1	Homo sapiens Kazal-type serine peptidase inhibitor domain 1 (KAZALD1), mRNA [NM_030929]	NM_030929	3.92	0.19	20.83	3.3e-05
A_23_P500501	FGFR3	Homo sapiens fibroblast growth factor receptor 3 (FGFR3), transcript variant 1, mRNA [NM_000142]	NM_000142	4.53	0.22	20.82	< 1e-07
A_22_P00009476	MAGEA10-MAGEA5	Homo sapiens MAGEA10-MAGEA5 readthrough (MAGEA10-MAGEA5), mRNA [NM_001204811]	NM_001204811	5.43	0.26	20.73	8.39e-05
A_23_P140450	SLC27A2	Homo sapiens solute carrier family 27 (fatty acid transporter), member 2 (SLC27A2), transcript variant 1, mRNA [NM_003645]	NM_003645	3.97	0.19	20.68	8.9e-06
A_24_P53778	ITLN2	Homo sapiens intelectin 2 (ITLN2), mRNA [NM_080878]	NM_080878	3.67	0.18	20.68	1.49e-05
A_33_P3406171	PABPC5	Homo sapiens poly(A) binding protein, cytoplasmic 5 (PABPC5), mRNA [NM_080832]	NM_080832	4.76	0.23	20.66	4.72e-05
A_23_P376172	C1orf64	Homo sapiens chromosome 1 open reading frame 64 (C1orf64), mRNA [NM_178840]	NM_178840	4.92	0.24	20.65	1.26e-05
A_22_P00013165	RNF125	Homo sapiens ring finger protein 125, E3 ubiquitin protein ligase (RNF125), mRNA [NM_017831]	NM_017831	3.46	0.17	20.65	0.0008182
A_33_P3337144	ZNF704	Homo sapiens zinc finger protein 704 (ZNF704), mRNA [NM_001033723]	NM_001033723	4.41	0.21	20.64	6.7e-06
A_23_P132515	SIDT1	Homo sapiens SID1 transmembrane family, member 1 (SIDT1), mRNA [NM_017699]	NM_017699	4.68	0.23	20.59	9.2e-06
A_33_P3318642	MC1R	melanocortin 1 receptor (alpha melanocyte stimulating hormone receptor) [Source:HGNC Symbol;Acc:HGNC:6929] [ENST00000539976]		1.76	0.086	20.59	2.28e-05
A_33_P3286929	LOC100653133	PREDICTED: Homo sapiens golgin subfamily A member 6-like protein 1-like (LOC100653133), mRNA [XM_006726565]	XM_006726565	4.52	0.22	20.58	6.29e-05
A_22_P00001342	NEAT1	Homo sapiens nuclear paraspeckle assembly transcript 1 (non-protein coding) (NEAT1), long non-coding RNA [NR_028272]	NR_028272	3.92	0.19	20.52	0.0004555
A_23_P57784	CLDN1	Homo sapiens claudin 1 (CLDN1), mRNA [NM_021101]	NM_021101	2.93	0.14	20.46	3.3e-06
A_24_P304311	SLC22A8	Homo sapiens solute carrier family 22 (organic anion transporter), member 8 (SLC22A8), transcript variant 1, mRNA [NM_004254]	NM_004254	3.57	0.18	20.41	0.0002944
A_23_P38244	APOH	Homo sapiens apolipoprotein H (beta-2-glycoprotein I) (APOH), mRNA [NM_000042]	NM_000042	5.19	0.25	20.37	1.5e-06
A_21_P0000833	SENCR	Homo sapiens smooth muscle and endothelial cell enriched migration/differentiation-associated long non-coding RNA (SENCR), long non-coding RNA [NR_038908]	NR_038908	4.37	0.21	20.35	5.41e-05
A_33_P3222183	DPYSL5	Homo sapiens dihydropyrimidinase-like 5 (DPYSL5), transcript variant 1, mRNA [NM_020134]	NM_020134	5.15	0.25	20.34	0.0003726
A_21_P0009778	LOC102723931		XR_244021	1.95	0.097	20.22	0.0009779
A_23_P142250	SLC7A9	Homo sapiens solute carrier family 7 (amino acid transporter light chain, bo,+ system), member 9 (SLC7A9), transcript variant 1, mRNA [NM_014270]	NM_014270	3.7	0.18	20.21	7e-07
A_24_P157926	TNFAIP3	Homo sapiens tumor necrosis factor, alpha-induced protein 3 (TNFAIP3), transcript variant 3, mRNA [NM_006290]	NM_006290	2.91	0.14	20.19	5.45e-05
A_23_P304524	DCLK2	Homo sapiens doublecortin-like kinase 2 (DCLK2), transcript variant 1, mRNA [NM_001040260]	NM_001040260	3.17	0.16	20.19	0.000104
A_22_P00005555	lnc-EEA1-1	BX104650 Soares fetal liver spleen 1NFLS Homo sapiens cDNA clone IMAGp998I2378, mRNA sequence [BX104650]	BX104650	4.74	0.23	20.18	7.02e-05
A_24_P32627	LINC01183	long intergenic non-protein coding RNA 1183 [Source:HGNC Symbol;Acc:HGNC:49566] [ENST00000513708]	XR_159059	8.47	0.42	20.15	4.1e-05
A_23_P76538	TESC	Homo sapiens tescalcin (TESC), transcript variant 1, mRNA [NM_017899]	NM_017899	4.51	0.22	20.07	3.2e-06
A_19_P00801088	ANKRD20A12P	Homo sapiens ankyrin repeat domain 20 family, member A12, pseudogene (ANKRD20A12P), non-coding RNA [NR_046228]	NR_046228	2.46	0.12	20.06	0.0008724
A_21_P0010620	XLOC_l2_000942	BROAD Institute lincRNA (XLOC_l2_000942), lincRNA [TCONS_l2_00001274]		2.33	0.12	20.05	0.0002117
A_33_P3555368	FLJ26086	Homo sapiens cDNA FLJ26086 fis, clone RCT05358. [AK129597]	AK129597	7.87	0.39	19.94	1.7e-05
A_21_P0010768	LOC102723908	PREDICTED: Homo sapiens uncharacterized LOC102723908 (LOC102723908), ncRNA [XR_430630]	XR_430630	3.12	0.16	19.93	0.000107
A_23_P156907	SOBP	Homo sapiens sine oculis binding protein homolog (Drosophila) (SOBP), mRNA [NM_018013]	NM_018013	4.94	0.25	19.89	3.5e-06
A_33_P3219295	lnc-PHLPP2-1	Q9BSH2_HUMAN (Q9BSH2) MARVELD3 protein (Fragment), partial (6%) [THC2703660]		3.1	0.16	19.88	3.6e-06
A_33_P3264193	OR2D2	Homo sapiens olfactory receptor, family 2, subfamily D, member 2 (OR2D2), mRNA [NM_003700]	NM_003700	4.13	0.21	19.88	0.0003518
A_23_P216501	TPM2	Homo sapiens tropomyosin 2 (beta) (TPM2), transcript variant Tpm2.1, mRNA [NM_213674]	NM_213674	3.69	0.19	19.83	0.0002316
A_22_P00000234	ISPD-AS1	Homo sapiens ISPD antisense RNA 1 (ISPD-AS1), transcript variant 2, long non-coding RNA [NR_038947]	NR_038947	3.28	0.17	19.82	8.59e-05
A_21_P0011304	XLOC_l2_004596	BROAD Institute lincRNA (XLOC_l2_004596), lincRNA [TCONS_l2_00008499]		4.01	0.2	19.82	0.0003411
A_23_P253350	C8orf4	Homo sapiens chromosome 8 open reading frame 4 (C8orf4), mRNA [NM_020130]	NM_020130	2.92	0.15	19.8	1.14e-05
A_33_P3397768	PPP6R2	Homo sapiens cDNA FLJ14086 fis, clone MAMMA1000143. [AK024148]	AK024148	2.54	0.13	19.78	9.29e-05
A_32_P21246	HCG27	Homo sapiens HLA complex group 27 (non-protein coding) (HCG27), long non-coding RNA [NR_026791]	NR_026791	1.91	0.096	19.77	0.0001498
A_33_P3251163	RNASET2	ribonuclease T2 [Source:HGNC Symbol;Acc:HGNC:21686] [ENST00000510083]	AK124363	1.97	0.1	19.74	0.000285
A_22_P00006640	LOC101927081	Homo sapiens uncharacterized LOC101927081 (LOC101927081), long non-coding RNA [NR_110041]	NR_110041	1.93	0.098	19.72	7.09e-05
A_23_P44207	ACOT12	Homo sapiens acyl-CoA thioesterase 12 (ACOT12), mRNA [NM_130767]	NM_130767	4.11	0.21	19.72	0.0005854
A_33_P3249224	BAAT	Homo sapiens bile acid CoA:amino acid N-acyltransferase (BAAT), transcript variant 1, mRNA [NM_001701]	NM_001701	3.13	0.16	19.64	2.52e-05
A_33_P3381483	ZNF331	Homo sapiens zinc finger protein 331 (ZNF331), transcript variant 3, mRNA [NM_001253798]	NM_001253798	3.7	0.19	19.54	9e-07
A_33_P3283266		PREDICTED: Homo sapiens uncharacterized LOC102724676 (LOC102724676), ncRNA [XR_430070]	XR_430070	6.05	0.31	19.54	0.0001641
A_33_P3489675	ARHGAP8	Homo sapiens Rho GTPase activating protein 8 (ARHGAP8), transcript variant 3, mRNA [NM_001198726]	NM_001198726	4.68	0.24	19.52	0.0004951
A_21_P0000117	MID1	Homo sapiens midline 1 (MID1), transcript variant 9, mRNA [NM_001193281]	NM_001193281	2.04	0.11	19.34	0.0002908
A_23_P119573	KCNN1	Homo sapiens potassium channel, calcium activated intermediate/small conductance subfamily N alpha, member 1 (KCNN1), mRNA [NM_002248]	NM_002248	1.68	0.087	19.3	3.56e-05
A_32_P169505	KIAA2022	Homo sapiens KIAA2022 (KIAA2022), mRNA [NM_001008537]	NM_001008537	4.62	0.24	19.22	1.5e-06
A_23_P38427	RAB11FIP4	RAB11 family interacting protein 4 (class II) [Source:HGNC Symbol;Acc:HGNC:30267] [ENST00000621161]	AJ314646	4.61	0.24	19.19	5.1e-06
A_23_P143274	NRSN2	Homo sapiens neurensin 2 (NRSN2), mRNA [NM_024958]	NM_024958	3.07	0.16	19.18	0.0001214
A_33_P3422010	DNAH12	Homo sapiens dynein, axonemal, heavy chain 12 (DNAH12), transcript variant 3, mRNA [NM_001291661]	NM_001291661	3.24	0.17	19.05	3.86e-05
A_21_P0014868	LOC100508046	Homo sapiens uncharacterized LOC100508046 (LOC100508046), long non-coding RNA [NR_110505]	NR_110505	5.89	0.31	19.04	9.6e-06
A_22_P00002090	HULC	Homo sapiens hepatocellular carcinoma up-regulated long non-coding RNA (HULC), long non-coding RNA [NR_004855]	NR_004855	3.54	0.19	19.04	2.69e-05
A_22_P00008942		Homo sapiens mRNA; cDNA DKFZp434N108 (from clone DKFZp434N108). [AL117588]	AL117588	5.56	0.29	19.02	3e-07
A_21_P0013866	FTX	Homo sapiens FTX transcript, XIST regulator (non-protein coding) (FTX), long non-coding RNA [NR_028379]	NR_028379	3.74	0.2	18.92	5.8e-06
A_22_P00011229	lnc-OR10H1-1	LNCipedia lincRNA (lnc-OR10H1-1), lincRNA [lnc-OR10H1-1:1]		4.42	0.23	18.88	7.15e-05
A_24_P280846	GOLT1A	Homo sapiens golgi transport 1A (GOLT1A), mRNA [NM_198447]	NM_198447	2.22	0.12	18.81	5e-07
A_24_P67395	KRT8	Homo sapiens keratin 8, type II (KRT8), transcript variant 2, mRNA [NM_002273]	NM_002273	3.92	0.21	18.8	1.98e-05
A_24_P643601	lnc-BBOX1-1	AF150379 Human mRNA from cd34+ stem cells Homo sapiens cDNA clone CBMAJE07, mRNA sequence [AF150379]	AF150379	3.39	0.18	18.79	3.95e-05
A_22_P00015061	lnc-SNRPD1-3	LNCipedia lincRNA (lnc-SNRPD1-3), lincRNA [lnc-SNRPD1-3:1]		2.74	0.15	18.77	7.8e-06
A_33_P3293511	CCDC183	Homo sapiens coiled-coil domain containing 183 (CCDC183), mRNA [NM_001039374]	NM_001039374	2.9	0.15	18.75	2.34e-05
A_33_P3221980				3.76	0.2	18.67	1.7e-06
A_23_P38505	CXCL16	Homo sapiens chemokine (C-X-C motif) ligand 16 (CXCL16), transcript variant 1, mRNA [NM_022059]	NM_022059	5.27	0.28	18.63	4.58e-05
A_33_P3298206	PPP4R4	Homo sapiens protein phosphatase 4, regulatory subunit 4 (PPP4R4), transcript variant 2, mRNA [NM_020958]	NM_020958	2.2	0.12	18.57	0.0001496
A_21_P0001276	lnc-EPB41-1	LNCipedia lincRNA (lnc-EPB41-1), lincRNA [lnc-EPB41-1:2]		2.75	0.15	18.55	0.0006241
A_33_P3315134	DIRC3	Homo sapiens disrupted in renal carcinoma 3 (DIRC3), long non-coding RNA [NR_026597]	NR_026597	1.84	0.099	18.47	0.000694
A_24_P256404	LOC100133616	Homo sapiens cDNA FLJ35883 fis, clone TESTI2008929. [AK093202]	AK093202	3.72	0.2	18.46	8.51e-05
A_23_P134835	CSGALNACT1	Homo sapiens chondroitin sulfate N-acetylgalactosaminyltransferase 1 (CSGALNACT1), transcript variant 2, mRNA [NM_018371]	NM_018371	3.64	0.2	18.44	2e-07
A_33_P3240492	PHYHIPL	Homo sapiens phytanoyl-CoA 2-hydroxylase interacting protein-like (PHYHIPL), transcript variant 1, mRNA [NM_032439]	NM_032439	3	0.16	18.43	7.17e-05
A_23_P371835	GATA5	Homo sapiens GATA binding protein 5 (GATA5), mRNA [NM_080473]	NM_080473	3.96	0.22	18.42	8.83e-05
A_32_P16315	TUBB8	Homo sapiens tubulin, beta 8 class VIII (TUBB8), mRNA [NM_177987]		3.85	0.21	18.38	9.1e-05
A_21_P0007435	LOC101928812	Homo sapiens uncharacterized LOC101928812 (LOC101928812), transcript variant 1, long non-coding RNA [NR_120557]	NR_120557	2.22	0.12	18.37	0.0001511
A_23_P323180	HOXD3	Homo sapiens homeobox D3 (HOXD3), mRNA [NM_006898]	NM_006898	2.12	0.12	18.33	1.12e-05
A_21_P0006563	ZC3H12B	zinc finger CCCH-type containing 12B [Source:HGNC Symbol;Acc:HGNC:17407] [ENST00000617377]		3.68	0.2	18.32	0.0004126
A_23_P136936	SYP	Homo sapiens synaptophysin (SYP), mRNA [NM_003179]	NM_003179	2.84	0.16	18.28	1.16e-05
A_32_P38645	RIMS4	Homo sapiens regulating synaptic membrane exocytosis 4 (RIMS4), transcript variant 2, mRNA [NM_182970]	NM_182970	3.72	0.2	18.27	4.64e-05
A_22_P00025721	STRIP1	striatin interacting protein 1 [Source:HGNC Symbol;Acc:HGNC:25916] [ENST00000473429]	AK125054	4.01	0.22	18.26	6e-07
A_23_P3956	C1QTNF1	Homo sapiens C1q and tumor necrosis factor related protein 1 (C1QTNF1), transcript variant 4, mRNA [NM_198594]	NM_198594	3.87	0.21	18.22	1.7e-06
A_23_P101407	C3	Homo sapiens complement component 3 (C3), mRNA [NM_000064]	NM_000064	3.53	0.19	18.21	8e-07
A_33_P3291279	SOWAHB	Homo sapiens sosondowah ankyrin repeat domain family member B (SOWAHB), mRNA [NM_001029870]	NM_001029870	2.32	0.13	18.17	0.0002684
A_21_P0007835	lnc-ARID2-2	LNCipedia lincRNA (lnc-ARID2-2), lincRNA [lnc-ARID2-2:1]		1.19	0.066	18.12	5.6e-06
A_33_P3351279	GPR37L1	Homo sapiens G protein-coupled receptor 37 like 1 (GPR37L1), mRNA [NM_004767]	NM_004767	1.54	0.085	18.1	2.34e-05
A_24_P192727	KAZALD1	Kazal-type serine peptidase inhibitor domain 1 [Source:HGNC Symbol;Acc:HGNC:25460] [ENST00000465807]	XR_246107	3.43	0.19	18.07	2.4e-06
A_23_P426305	AOC3	Homo sapiens amine oxidase, copper containing 3 (AOC3), transcript variant 1, mRNA [NM_003734]	NM_003734	3.98	0.22	18.03	6.94e-05
A_23_P16523	GDF15	Homo sapiens growth differentiation factor 15 (GDF15), mRNA [NM_004864]	NM_004864	3.03	0.17	18.02	2e-06
A_24_P70183	MYH11	Homo sapiens myosin, heavy chain 11, smooth muscle (MYH11), transcript variant SM2B, mRNA [NM_001040113]	NM_001040113	1.91	0.11	18.01	0.0002795
A_22_P00021404		EST374984 MAGE resequences, MAGG Homo sapiens cDNA, mRNA sequence [AW962911]	AW962911	2.97	0.17	17.98	0.0002752
A_24_P169048	RFPL3S	Homo sapiens RFPL3 antisense (RFPL3S), transcript variant 2, long non-coding RNA [NR_001450]	NR_001450	3.41	0.19	17.96	0.0003642
A_23_P205997	APH1B	Homo sapiens APH1B gamma secretase subunit (APH1B), transcript variant 1, mRNA [NM_031301]	NM_031301	3.82	0.21	17.82	6e-07
A_24_P231026	SCN8A	Homo sapiens sodium channel, voltage gated, type VIII alpha subunit (SCN8A), transcript variant 1, mRNA [NM_014191]	NM_014191	3.32	0.19	17.82	0.000895
A_23_P372988	PRR22	Homo sapiens proline rich 22 (PRR22), mRNA [NM_001134316]	NM_001134316	2.83	0.16	17.78	0.0007022
A_23_P18684	CLGN	Homo sapiens calmegin (CLGN), transcript variant 1, mRNA [NM_004362]	NM_004362	4.06	0.23	17.72	6e-07
A_33_P3232557	DLGAP3	Homo sapiens discs, large (Drosophila) homolog-associated protein 3 (DLGAP3), mRNA [NM_001080418]	NM_001080418	4.19	0.24	17.71	1.9e-06
A_33_P3419190	AREG	Homo sapiens amphiregulin (AREG), mRNA [NM_001657]	NM_001657	1.7	0.096	17.71	4.92e-05
A_23_P396858	FZD8	Homo sapiens frizzled class receptor 8 (FZD8), mRNA [NM_031866]	NM_031866	3.75	0.21	17.7	1.8e-05
A_23_P201863	CDK18	Homo sapiens cyclin-dependent kinase 18 (CDK18), transcript variant 1, mRNA [NM_212503]	NM_212503	4.2	0.24	17.68	0.0002894
A_33_P3257861	SARDH	Homo sapiens sarcosine dehydrogenase (SARDH), transcript variant 2, mRNA [NM_001134707]	NM_001134707	3.34	0.19	17.61	0.0006016
A_33_P3351150	PIEZO2	Homo sapiens piezo-type mechanosensitive ion channel component 2 (PIEZO2), mRNA [NM_022068]	NM_022068	4.09	0.23	17.59	5e-07
A_23_P74330	LINC00626	Homo sapiens long intergenic non-protein coding RNA 626 (LINC00626), long non-coding RNA [NR_024160]	NR_024160	4.55	0.26	17.56	6.96e-05
A_24_P211565	C1QTNF6	Homo sapiens C1q and tumor necrosis factor related protein 6 (C1QTNF6), transcript variant 1, mRNA [NM_031910]	NM_031910	3.02	0.17	17.47	3.32e-05
A_23_P415401	KLF9	Homo sapiens Kruppel-like factor 9 (KLF9), mRNA [NM_001206]	NM_001206	3.69	0.21	17.4	3.62e-05
A_33_P3398722		Homo sapiens PR domain containing 5, mRNA (cDNA clone IMAGE:4137157), partial cds. [BC030136]	BC030136	4.01	0.23	17.27	9e-06
A_33_P3336527	PDXDC1	Homo sapiens pyridoxal-dependent decarboxylase domain containing 1 (PDXDC1), transcript variant 6, mRNA [NM_001285449]	NM_001285449	3.64	0.21	17.27	2.53e-05
A_33_P3331267		Q2M2B7_HUMAN (Q2M2B7) Sestrin 1, partial (68%) [THC2527965]		1.52	0.088	17.25	0.0002013
A_21_P0013819	XLOC_l2_015760	BROAD Institute lincRNA (XLOC_l2_015760), lincRNA [TCONS_l2_00030535]		3.26	0.19	17.24	2.3e-06
A_32_P120791	lnc-EYS-2	Homo sapiens cDNA clone IMAGE:4830172. [BC040303]	BC040303	4.17	0.24	17.22	8.2e-06
A_22_P00003400	lnc-CCDC125-2	CR748628 NCI_CGAP_GCB1 Homo sapiens cDNA clone IMAGp971L0458 ; IMAGE:1251578 5', mRNA sequence [CR748628]		2.89	0.17	17.17	0.0006716
A_21_P0006866	lnc-C10orf136-1	LNCipedia lincRNA (lnc-C10orf136-1), lincRNA [lnc-C10orf136-1:8]		3.86	0.23	17.14	1.4e-05
A_33_P3316329		glutathione S-transferase mu 5 pseudogene 1 [Source:HGNC Symbol;Acc:HGNC:4633] [ENST00000434751]		6.12	0.36	17.14	0.0005879
A_23_P65068	EID3	Homo sapiens EP300 interacting inhibitor of differentiation 3 (EID3), mRNA [NM_001008394]	NM_001008394	2.56	0.15	17.13	1.3e-05
A_21_P0006503	ZC3H12B	zinc finger CCCH-type containing 12B [Source:HGNC Symbol;Acc:HGNC:17407] [ENST00000617377]		4.61	0.27	17.12	1.33e-05
A_23_P79360	NOSTRIN	Homo sapiens nitric oxide synthase trafficking (NOSTRIN), transcript variant 1, mRNA [NM_052946]	NM_052946	3.3	0.19	17.12	0.0001764
A_32_P780862	BMP8B	Homo sapiens bone morphogenetic protein 8b (BMP8B), mRNA [NM_001720]	NM_001720	3.71	0.22	17.05	< 1e-07
A_22_P00009975	lnc-MKKS-3	LNCipedia lincRNA (lnc-MKKS-3), lincRNA [lnc-MKKS-3:2]		4.3	0.25	17.04	0.0007268
A_22_P00022412	RNF125	Homo sapiens ring finger protein 125, E3 ubiquitin protein ligase (RNF125), mRNA [NM_017831]	NM_017831	2.61	0.15	16.98	2.78e-05
A_23_P118042	LRRC36	Homo sapiens leucine rich repeat containing 36 (LRRC36), transcript variant 1, mRNA [NM_018296]	NM_018296	2.7	0.16	16.97	1.47e-05
A_33_P3362063	LINC01124	Homo sapiens long intergenic non-protein coding RNA 1124 (LINC01124), long non-coding RNA [NR_027433]	NR_027433	4.21	0.25	16.96	1.05e-05
A_23_P159125	SLC16A5	Homo sapiens solute carrier family 16 (monocarboxylate transporter), member 5 (SLC16A5), transcript variant 1, mRNA [NM_004695]	NM_004695	1.41	0.083	16.95	7e-07
A_24_P151692	POF1B	Homo sapiens premature ovarian failure, 1B (POF1B), mRNA [NM_024921]	NM_024921	3.58	0.21	16.87	2.49e-05
A_21_P0006292	lnc-AUH-4	LNCipedia lincRNA (lnc-AUH-4), lincRNA [lnc-AUH-4:1]		4.43	0.26	16.74	2.3e-06
A_33_P3270599	TPM2	Homo sapiens tropomyosin 2 (beta) (TPM2), transcript variant Tpm2.3, mRNA [NM_001301226]	NM_001301226	3.15	0.19	16.74	0.0002666
A_22_P00003261	lnc-CALHM3-2	Homo sapiens mRNA; cDNA DKFZp686B1431 (from clone DKFZp686B1431). [CR749568]	CR749568	3.58	0.22	16.67	0.000263
A_24_P237036	TNFSF14	Homo sapiens tumor necrosis factor (ligand) superfamily, member 14 (TNFSF14), transcript variant 1, mRNA [NM_003807]	NM_003807	3.74	0.22	16.65	1.56e-05
A_33_P6570838	MPV17L	MPV17 mitochondrial membrane protein-like [Source:HGNC Symbol;Acc:HGNC:26827] [ENST00000287594]	AF075063	2.97	0.18	16.63	1e-06
A_33_P3350420	SATL1	Homo sapiens spermidine/spermine N1-acetyl transferase-like 1 (SATL1), mRNA [NM_001012980]	NM_001012980	1.56	0.094	16.6	7.7e-06
A_23_P397376	MAF	Homo sapiens v-maf avian musculoaponeurotic fibrosarcoma oncogene homolog (MAF), transcript variant 2, mRNA [NM_001031804]	NM_001031804	4.53	0.27	16.59	2e-06
A_24_P655849	SMAD9	Homo sapiens SMAD family member 9 (SMAD9), transcript variant a, mRNA [NM_001127217]	NM_001127217	2.66	0.16	16.59	0.000687
A_24_P312041	PLAGL1	Homo sapiens pleiomorphic adenoma gene-like 1 (PLAGL1), transcript variant 2, mRNA [NM_006718]	NM_006718	3.22	0.2	16.53	0.0003124
A_21_P0009485	lnc-WDR7-2	LNCipedia lincRNA (lnc-WDR7-2), lincRNA [lnc-WDR7-2:1]		1.63	0.099	16.51	9.34e-05
A_33_P3378634	SLC25A30-AS1	Homo sapiens SLC25A30 antisense RNA 1 (SLC25A30-AS1), long non-coding RNA [NR_047031]	NR_047031	2.9	0.18	16.46	4.17e-05
A_23_P17130	C2orf88	Homo sapiens chromosome 2 open reading frame 88 (C2orf88), transcript variant 1, mRNA [NM_001042519]	NM_001042519	4.04	0.25	16.43	7.92e-05
A_21_P0010880	XLOC_l2_001972	BROAD Institute lincRNA (XLOC_l2_001972), lincRNA [TCONS_l2_00003560]		7.72	0.47	16.43	0.0002258
A_24_P577694	ADCY1	Homo sapiens adenylate cyclase 1 (brain) (ADCY1), transcript variant 1, mRNA [NM_021116]	NM_021116	2.52	0.15	16.42	6.46e-05
A_21_P0011300	XLOC_l2_004595	BROAD Institute lincRNA (XLOC_l2_004595), lincRNA [TCONS_l2_00008488]		2.5	0.15	16.42	0.0007809
A_33_P3262376	OTUD7A	Homo sapiens OTU deubiquitinase 7A (OTUD7A), mRNA [NM_130901]	NM_130901	2.68	0.16	16.41	3.2e-06
A_33_P8056745	N4BP2L1	Homo sapiens mRNA; cDNA DKFZp313I0517 (from clone DKFZp313I0517) [AL832677]	AL832677	2.46	0.15	16.4	0.0002064
A_24_P392925	GLTPD2	Homo sapiens glycolipid transfer protein domain containing 2 (GLTPD2), mRNA [NM_001014985]	NM_001014985	4.22	0.26	16.37	8.84e-05
A_23_P31444	ERVW-1	Homo sapiens endogenous retrovirus group W, member 1 (ERVW-1), transcript variant 1, mRNA [NM_014590]	NM_014590	2.24	0.14	16.37	0.0003812
A_24_P330518	CA12	Homo sapiens carbonic anhydrase XII (CA12), transcript variant 1, mRNA [NM_001218]	NM_001218	1.68	0.1	16.37	0.0005494
A_23_P358597	POPDC3	Homo sapiens popeye domain containing 3 (POPDC3), transcript variant 1, mRNA [NM_022361]	NM_022361	3.81	0.23	16.37	< 1e-07
A_33_P3256355				4.35	0.27	16.35	6e-07
A_24_P391586	OAF	Homo sapiens OAF homolog (Drosophila) (OAF), mRNA [NM_178507]	NM_178507	3.35	0.21	16.35	6.8e-06
A_23_P72117	SMPDL3A	Homo sapiens sphingomyelin phosphodiesterase, acid-like 3A (SMPDL3A), transcript variant 1, mRNA [NM_006714]	NM_006714	4.37	0.27	16.29	2.99e-05
A_23_P169494	ORM1	Homo sapiens orosomucoid 1 (ORM1), mRNA [NM_000607]	NM_000607	2.96	0.18	16.28	5.42e-05
A_19_P00806593	lnc-MAPK13-1	LNCipedia lincRNA (lnc-MAPK13-1), lincRNA [lnc-MAPK13-1:1]		1.82	0.11	16.23	0.0002022
A_33_P3229215	ATP1A1-AS1	Homo sapiens ATP1A1 antisense RNA 1 (ATP1A1-AS1), transcript variant 3, long non-coding RNA [NR_024126]	NR_024126	2.76	0.17	16.21	0.0008481
A_33_P3288844	IL6R	Homo sapiens interleukin 6 receptor (IL6R), transcript variant 1, mRNA [NM_000565]	NM_000565	3.24	0.2	16.2	2.1e-06
A_21_P0011657	XLOC_l2_006417	BROAD Institute lincRNA (XLOC_l2_006417), lincRNA [TCONS_l2_00011988]		2.96	0.18	16.18	0.0005013
A_22_P00012421				3.62	0.22	16.15	3.41e-05
A_32_P157945	DSP	Homo sapiens desmoplakin (DSP), transcript variant 1, mRNA [NM_004415]	NM_004415	4.05	0.25	16.08	6e-07
A_21_P0010545	LAMTOR5-AS1	Homo sapiens LAMTOR5 antisense RNA 1 (LAMTOR5-AS1), long non-coding RNA [NR_102697]		3.49	0.22	16.07	1.06e-05
A_22_P00009031		601341849F1 NIH_MGC_53 Homo sapiens cDNA clone IMAGE:3683988 5', mRNA sequence [BE568288]	BE568288	2.04	0.13	16.06	2.45e-05
A_33_P3772937	KRT8P12	Homo sapiens mRNA; cDNA DKFZp434C107 (from clone DKFZp434C107) [AL133645]	AL133645	3.86	0.24	16.02	2.2e-06
A_22_P00004171	lnc-CLGN-2	Homo sapiens cDNA: FLJ21303 fis, clone COL02107. [AK024956]	AK024956	3.46	0.22	16.02	9.9e-06
A_23_P205713	STXBP6	Homo sapiens syntaxin binding protein 6 (amisyn) (STXBP6), mRNA [NM_014178]	NM_014178	3.59	0.22	16.02	0.0004888
A_21_P0011965		fatty acyl CoA reductase 2 pseudogene 1 [Source:HGNC Symbol;Acc:HGNC:49284] [ENST00000444030]		2.79	0.17	15.98	0.0001558
A_33_P3319006	C8G	Homo sapiens complement component 8, gamma polypeptide (C8G), mRNA [NM_000606]	NM_000606	3.58	0.23	15.88	1.13e-05
A_23_P47616	FOLH1	Homo sapiens folate hydrolase (prostate-specific membrane antigen) 1 (FOLH1), transcript variant 1, mRNA [NM_004476]	NM_004476	3.3	0.21	15.83	2.46e-05
A_22_P00024977	lnc-CETP-1	Homo sapiens, clone IMAGE:4426859, mRNA. [BC015447]	BC015447	4.08	0.26	15.81	4e-06
A_24_P76649	GPRIN3	Homo sapiens GPRIN family member 3 (GPRIN3), mRNA [NM_198281]	NM_198281	3.25	0.21	15.8	2.5e-06
A_23_P167468	PRLR	Homo sapiens prolactin receptor (PRLR), transcript variant 1, mRNA [NM_000949]	NM_000949	4.01	0.25	15.76	9e-07
A_23_P145984	TSPAN12	Homo sapiens tetraspanin 12 (TSPAN12), mRNA [NM_012338]	NM_012338	4.28	0.27	15.64	7.22e-05
A_21_P0001272	lnc-PNRC2-1	LNCipedia lincRNA (lnc-PNRC2-1), lincRNA [lnc-PNRC2-1:1]		2.05	0.13	15.59	4.83e-05
A_23_P67127	TMEM145	Homo sapiens transmembrane protein 145 (TMEM145), mRNA [NM_173633]	NM_173633	2.82	0.18	15.58	8.4e-06
A_22_P00012451	lnc-PRPF18-6	LNCipedia lincRNA (lnc-PRPF18-6), lincRNA [lnc-PRPF18-6:1]		1.74	0.11	15.57	0.000167
A_21_P0010413	lnc-MCM5-1	LNCipedia lincRNA (lnc-MCM5-1), lincRNA [lnc-MCM5-1:2]		3.77	0.24	15.55	9.32e-05
A_24_P247074		keratin 8 pseudogene 37 [Source:HGNC Symbol;Acc:HGNC:39871] [ENST00000451609]		4.02	0.26	15.54	3e-07
A_33_P3387951	KIAA1244	Homo sapiens KIAA1244 (KIAA1244), mRNA [NM_020340]	NM_020340	2.73	0.18	15.48	5e-06
A_33_P3319791	NR4A1	Homo sapiens nuclear receptor subfamily 4, group A, member 1 (NR4A1), transcript variant 4, mRNA [NM_001202234]	NM_001202234	2.16	0.14	15.44	0.0003484
A_23_P108948	MREG	Homo sapiens melanoregulin (MREG), mRNA [NM_018000]	NM_018000	2.52	0.16	15.36	0.000183
A_24_P943566	PHACTR1	phosphatase and actin regulator 1 [Source:HGNC Symbol;Acc:HGNC:20990] [ENST00000379350]	AB051520	3.93	0.26	15.33	0.0002247
A_22_P00018205	lnc-ZNF643-1	Homo sapiens cDNA FLJ36815 fis, clone ASTRO2003740. [AK094134]	AK094134	4.29	0.28	15.32	1.01e-05
A_22_P00023318	lnc-TPX2-1	LNCipedia lincRNA (lnc-TPX2-1), lincRNA [lnc-TPX2-1:1]		1.91	0.13	15.28	5.74e-05
A_21_P0000062	C22orf39	Homo sapiens chromosome 22 open reading frame 39 (C22orf39), transcript variant 2, mRNA [NM_001166242]	NM_001166242	2.27	0.15	15.27	0.0004014
A_33_P3253733		DKFZp686M02137_r1 686 (synonym: hlcc3) Homo sapiens cDNA clone DKFZp686M02137 5', mRNA sequence [BX641696]	BX641696	3.06	0.2	15.26	0.0007075
A_22_P00006725		furry homolog (Drosophila) [Source:HGNC Symbol;Acc:HGNC:20367] [ENST00000418076]	BC036296	3.67	0.24	15.17	0.0001627
A_21_P0008647	LOC145837	Homo sapiens uncharacterized LOC145837 (LOC145837), long non-coding RNA [NR_026979]	NR_026979	3.94	0.26	15.11	5.37e-05
A_23_P59410	KIF25	Homo sapiens kinesin family member 25 (KIF25), transcript variant 1, mRNA [NM_030615]	NM_030615	12.34	0.82	15.11	0.0001958
A_33_P3218925	STEAP2	Homo sapiens STEAP family member 2, metalloreductase (STEAP2), transcript variant 4, mRNA [NM_001244944]	NM_001244944	1.52	0.1	15.1	0.0003246
A_22_P00010103				2.31	0.15	15.05	0.0003081
A_32_P66364	PPP1R1C	Homo sapiens protein phosphatase 1, regulatory (inhibitor) subunit 1C (PPP1R1C), transcript variant 3, mRNA [NM_001080545]	NM_001080545	2.15	0.14	14.99	9.1e-05
A_24_P417189	DUSP9	Homo sapiens dual specificity phosphatase 9 (DUSP9), mRNA [NM_001395]	NM_001395	4.5	0.3	14.98	3.35e-05
A_32_P194312	SDK2	Homo sapiens sidekick cell adhesion molecule 2 (SDK2), mRNA [NM_001144952]	NM_001144952	2.76	0.18	14.96	0.000241
A_24_P355649	FLI1	Homo sapiens Fli-1 proto-oncogene, ETS transcription factor (FLI1), transcript variant 1, mRNA [NM_002017]	NM_002017	3.75	0.25	14.92	1e-05
A_23_P149064	PTPRU	Homo sapiens protein tyrosine phosphatase, receptor type, U (PTPRU), transcript variant 3, mRNA [NM_005704]	NM_005704	1.32	0.089	14.89	5e-07
A_21_P0010594	XLOC_l2_000727	BROAD Institute lincRNA (XLOC_l2_000727), lincRNA [TCONS_l2_00000969]		1.79	0.12	14.89	0.0002816
A_22_P00024162	lnc-SLC3A2-1	LNCipedia lincRNA (lnc-SLC3A2-1), lincRNA [lnc-SLC3A2-1:1]		3.56	0.24	14.89	0.000423
A_22_P00005343	KCNG1	Homo sapiens potassium channel, voltage gated modifier subfamily G, member 1 (KCNG1), mRNA [NM_002237]	NM_002237	3.41	0.23	14.8	0.0009679
A_22_P00000471	SRRM2-AS1	Homo sapiens SRRM2 antisense RNA 1 (SRRM2-AS1), transcript variant 1, long non-coding RNA [NR_027274]	NR_027274	3.2	0.22	14.78	0.0003136
A_33_P3417589		keratin 8 pseudogene 44 [Source:HGNC Symbol;Acc:HGNC:39878] [ENST00000441609]		3.63	0.25	14.76	2e-07
A_33_P3366859	BAGE	Homo sapiens B melanoma antigen (BAGE), mRNA [NM_001187]	NM_001187	2.94	0.2	14.72	8e-07
A_22_P00011302	lnc-OSBPL10-1	Homo sapiens cDNA clone IMAGE:5259414. [BC035064]	BC035064	4.36	0.3	14.72	2.1e-06
A_22_P00001724	lnc-ATG7-2	BP417745 Homo sapiens small intestine Homo sapiens cDNA clone HIE00794r 3', mRNA sequence [BP417745]	BP417745	4.45	0.3	14.72	0.000684
A_24_P261760	KLRG1	Homo sapiens killer cell lectin-like receptor subfamily G, member 1 (KLRG1), mRNA [NM_005810]	NM_005810	3.35	0.23	14.69	0.0008486
A_21_P0007653				6.74	0.46	14.63	0.0001114
A_22_P00002679	LOC101927787	RST34672 Athersys RAGE Library Homo sapiens cDNA, mRNA sequence [BG215014]		2.88	0.2	14.61	0.0002853
A_22_P00010643	RMST	rhabdomyosarcoma 2 associated transcript (non-protein coding) [Source:HGNC Symbol;Acc:HGNC:29893] [ENST00000538559]	AF429306	3.41	0.23	14.61	0.0004343
A_22_P00010312	lnc-MUC20-2	LNCipedia lincRNA (lnc-MUC20-2), lincRNA [lnc-MUC20-2:1]		3.46	0.24	14.59	0.0001166
A_23_P52939	SLC43A1	Homo sapiens solute carrier family 43 (amino acid system L transporter), member 1 (SLC43A1), transcript variant 1, mRNA [NM_003627]	NM_003627	3.43	0.24	14.57	< 1e-07
A_23_P406385	FBXL16	Homo sapiens F-box and leucine-rich repeat protein 16 (FBXL16), mRNA [NM_153350]	NM_153350	3.35	0.23	14.54	1.46e-05
A_21_P0011044	XLOC_l2_002945	BROAD Institute lincRNA (XLOC_l2_002945), lincRNA [TCONS_l2_00005589]		3.06	0.21	14.52	0.0004477
A_21_P0003303	LINC01208	Homo sapiens long intergenic non-protein coding RNA 1208 (LINC01208), long non-coding RNA [NR_109968]	NR_109968	3.31	0.23	14.4	0.0001499
A_33_P3271273	HOXB2	Homo sapiens homeobox B2 (HOXB2), mRNA [NM_002145]	NM_002145	4.39	0.3	14.39	0.0003125
A_33_P3884005	LOC93444	Homo sapiens cDNA FLJ20168 fis, clone COL09525. [AK000175]	AK000175	7.41	0.52	14.38	0.0004532
A_33_P3303717	ACADL	Homo sapiens acyl-CoA dehydrogenase, long chain (ACADL), mRNA [NM_001608]	NM_001608	3.84	0.27	14.31	9.2e-06
A_21_P0014213				3.01	0.21	14.27	0.0002822
A_21_P0010113	lnc-FOXA2-2	LNCipedia lincRNA (lnc-FOXA2-2), lincRNA [lnc-FOXA2-2:2]		3.14	0.22	14.26	0.0009522
A_33_P3257993	RNF125	Homo sapiens ring finger protein 125, E3 ubiquitin protein ligase (RNF125), mRNA [NM_017831]	NM_017831	2.5	0.18	14.21	1.1e-06
A_33_P3881056	LOC100996405	PREDICTED: Homo sapiens uncharacterized LOC100996405 (LOC100996405), mRNA [XM_003846604]	XM_003846604	3.45	0.24	14.19	2.93e-05
A_19_P00322815	CDKN2B-AS1	Homo sapiens CDKN2B antisense RNA 1 (CDKN2B-AS1), transcript variant 1, long non-coding RNA [NR_003529]	NR_003529	3.87	0.27	14.18	7.05e-05
A_23_P108437	FZD5	Homo sapiens frizzled class receptor 5 (FZD5), mRNA [NM_003468]	NM_003468	3.85	0.27	14.16	7e-07
A_33_P3343316	SH3BGRL2	Homo sapiens SH3 domain binding glutamate-rich protein like 2 (SH3BGRL2), mRNA [NM_031469]	NM_031469	3.03	0.21	14.14	0.0001321
A_33_P3209391	lnc-FGFR1OP-6	Homo sapiens cDNA FLJ38693 fis, clone KIDNE2001802. [AK096012]	AK096012	2.81	0.2	14.08	8.71e-05
A_33_P3339011	GOLGA2P5	golgin A2 pseudogene 5 [Source:HGNC Symbol;Acc:HGNC:25315] [ENST00000546413]	BC034587	2.13	0.15	14.06	0.0002043
A_33_P3231705	ZNF677	Homo sapiens zinc finger protein 677 (ZNF677), mRNA [NM_182609]	NM_182609	2.62	0.19	14.05	0.000691
A_23_P97064	FBXO6	Homo sapiens F-box protein 6 (FBXO6), mRNA [NM_018438]	NM_018438	2.81	0.2	14.03	5.3e-06
A_21_P0003091	lnc-AC069257.9.1-5	LNCipedia lincRNA (lnc-AC069257.9.1-5), lincRNA [lnc-AC069257.9.1-5:4]		2.99	0.21	14.03	0.0004626
A_33_P3306964	PPP1R2	Homo sapiens protein phosphatase 1, regulatory (inhibitor) subunit 2 (PPP1R2), transcript variant 2, mRNA [NM_006241]	NM_006241	4.37	0.31	13.96	2.28e-05
A_22_P00011974		Homo sapiens cDNA clone IMAGE:5295326. [BC043219]	BC043219	2.91	0.21	13.96	0.0007876
A_21_P0009734		PREDICTED: Homo sapiens uncharacterized LOC101928450 (LOC101928450), transcript variant X1, ncRNA [XR_244051]	XR_244051	2.57	0.18	13.9	6e-07
A_24_P41706	OFCC1	orofacial cleft 1 candidate 1 [Source:HGNC Symbol;Acc:HGNC:21017] [ENST00000460066]	XM_003118558	2.8	0.2	13.9	0.0002028
A_33_P3411165	MAGEA2B	Homo sapiens melanoma antigen family A, 2B (MAGEA2B), mRNA [NM_153488]	NM_153488	4.28	0.31	13.82	3e-06
A_33_P3365142	GAD1	Homo sapiens glutamate decarboxylase 1 (brain, 67kDa) (GAD1), transcript variant GAD25, mRNA [NM_013445]	NM_013445	3.93	0.29	13.77	2.4e-06
A_23_P308483	MAP3K15	Homo sapiens mitogen-activated protein kinase kinase kinase 15 (MAP3K15), mRNA [NM_001001671]	NM_001001671	3.24	0.24	13.74	0.0003025
A_21_P0014842		Homo sapiens clone DNA71234 HHSL751 (UNQ751) mRNA, complete cds. [AY358705]	AY358705	3.64	0.26	13.74	0.0004952
A_33_P3416331	SLC10A5	Homo sapiens solute carrier family 10, member 5 (SLC10A5), mRNA [NM_001010893]	NM_001010893	3.53	0.26	13.72	0.0005927
A_24_P192627	MLLT3	Homo sapiens myeloid/lymphoid or mixed-lineage leukemia (trithorax homolog, Drosophila); translocated to, 3 (MLLT3), transcript variant 1, mRNA [NM_004529]	NM_004529	2.2	0.16	13.71	0.0004511
A_22_P00021409	MAGI1-AS1	Homo sapiens MAGI1 antisense RNA 1 (MAGI1-AS1), long non-coding RNA [NR_046575]	NR_046575	2.26	0.17	13.7	4.68e-05
A_33_P3386242	CNKSR1	Homo sapiens connector enhancer of kinase suppressor of Ras 1 (CNKSR1), transcript variant 3, mRNA [NM_001297647]	NM_001297647	2.48	0.18	13.7	0.0007255
A_23_P347632	MTSS1	Homo sapiens metastasis suppressor 1 (MTSS1), transcript variant 2, mRNA [NM_014751]	NM_014751	3.88	0.28	13.65	6.8e-06
A_23_P214080	EGR1	Homo sapiens early growth response 1 (EGR1), mRNA [NM_001964]	NM_001964	5.38	0.39	13.64	3.14e-05
A_22_P00022679	lnc-CLCN6-1	Q5JZE1_HUMAN (Q5JZE1) Natriuretic peptide A, partial (25%) [THC2575820]		2.63	0.19	13.64	0.0002031
A_21_P0013105				1.91	0.14	13.61	0.0001414
A_33_P3314594	RAB37	Homo sapiens RAB37, member RAS oncogene family (RAB37), transcript variant 3, mRNA [NM_175738]	NM_175738	3.98	0.29	13.59	9.48e-05
A_33_P3228637		Homo sapiens mRNA; cDNA DKFZp686L1548 (from clone DKFZp686L1548). [BX649129]	BX649129	6.18	0.45	13.59	0.00087
A_21_P0001290	LINC00853	Homo sapiens long intergenic non-protein coding RNA 853 (LINC00853), long non-coding RNA [NR_047498]	NR_047498	2.06	0.15	13.57	1.45e-05
A_21_P0011228		long intergenic non-protein coding RNA 444 [Source:HGNC Symbol;Acc:HGNC:42781] [ENST00000435617]		2.99	0.22	13.52	6.48e-05
A_22_P00017983	lnc-ZMYM3-1	LNCipedia lincRNA (lnc-ZMYM3-1), lincRNA [lnc-ZMYM3-1:1]		2.01	0.15	13.51	8.23e-05
A_32_P44453	INPP1	Homo sapiens inositol polyphosphate-1-phosphatase (INPP1), transcript variant 2, mRNA [NM_002194]	NM_002194	3.98	0.29	13.5	3.77e-05
A_22_P00008309	FOXD3-AS1	Homo sapiens FOXD3 antisense RNA 1 (head to head) (FOXD3-AS1), transcript variant 3, long non-coding RNA [NR_121636]	NR_121636	3.67	0.27	13.48	1.5e-06
A_24_P84970		keratin 18 pseudogene 42 [Source:HGNC Symbol;Acc:HGNC:33412] [ENST00000505048]		2.84	0.21	13.44	2e-07
A_21_P0011348	LOC283683	Homo sapiens uncharacterized LOC283683 (LOC283683), long non-coding RNA [NR_040057]		3.2	0.24	13.43	3.2e-06
A_33_P3401990	VPREB3	Homo sapiens pre-B lymphocyte 3 (VPREB3), mRNA [NM_013378]	NM_013378	2.45	0.18	13.43	3.96e-05
A_33_P3366391		keratin 18 pseudogene 59 [Source:HGNC Symbol;Acc:HGNC:48886] [ENST00000534728]		2.89	0.22	13.38	5.71e-05
A_23_P94591	TMEM141	Homo sapiens transmembrane protein 141 (TMEM141), mRNA [NM_032928]	NM_032928	3.83	0.29	13.37	3e-07
A_19_P00801752	lnc-SIK1-2	LNCipedia lincRNA (lnc-SIK1-2), lincRNA [lnc-SIK1-2:1]		2.7	0.2	13.37	9.68e-05
A_33_P3250015		AGENCOURT_6484174 NIH_MGC_72 Homo sapiens cDNA clone IMAGE:5538196 5', mRNA sequence [BM473780]	BM473780	4.25	0.32	13.37	0.0004134
A_33_P3396831	CCT3	chaperonin containing TCP1, subunit 3 (gamma) [Source:HGNC Symbol;Acc:HGNC:1616] [ENST00000368256]		2.08	0.16	13.36	0.0009151
A_32_P122226	AMDHD1	Homo sapiens amidohydrolase domain containing 1 (AMDHD1), mRNA [NM_152435]	NM_152435	2.81	0.21	13.3	2.7e-06
A_23_P29735	BSN	Homo sapiens bassoon presynaptic cytomatrix protein (BSN), mRNA [NM_003458]	NM_003458	2.96	0.22	13.28	0.0001389
A_23_P127068	SEMA4G	Homo sapiens sema domain, immunoglobulin domain (Ig), transmembrane domain (TM) and short cytoplasmic domain, (semaphorin) 4G (SEMA4G), transcript variant 1, mRNA [NM_017893]	NM_017893	2.59	0.2	13.26	1e-07
A_23_P218025	KIF5A	Homo sapiens kinesin family member 5A (KIF5A), mRNA [NM_004984]	NM_004984	2.26	0.17	13.24	0.0008476
A_32_P54037	CCDC38	Homo sapiens coiled-coil domain containing 38 (CCDC38), mRNA [NM_182496]	NM_182496	3.19	0.24	13.23	0.0004867
A_33_P3436732	DSCR10	Homo sapiens Down syndrome critical region 10 (non-protein coding) (DSCR10), long non-coding RNA [NR_027695]	NR_027695	3.23	0.24	13.21	1.07e-05
A_24_P50245	HLA-DMA	Homo sapiens major histocompatibility complex, class II, DM alpha (HLA-DMA), mRNA [NM_006120]	NM_006120	3.35	0.25	13.18	2.02e-05
A_32_P9986	lnc-PHF10-1	LNCipedia lincRNA (lnc-PHF10-1), lincRNA [lnc-PHF10-1:3]		2.54	0.19	13.17	7.02e-05
A_22_P00017490	SAPCD1-AS1	Homo sapiens SAPCD1 antisense RNA 1 (SAPCD1-AS1), long non-coding RNA [NR_126423]	NR_126423	2.77	0.21	13.09	7.4e-06
A_22_P00003853	CEBPA-AS1	Homo sapiens CEBPA antisense RNA 1 (head to head) (CEBPA-AS1), long non-coding RNA [NR_026887]		2.96	0.23	13.03	9.97e-05
A_33_P3329023	FAM69A	Homo sapiens family with sequence similarity 69, member A (FAM69A), transcript variant 5, mRNA [NM_001252273]	NM_001252273	4.13	0.32	13.03	0.0004252
A_21_P0014332		kdef6 NCI_CGAP_Sch1 Homo sapiens cDNA clone IMAGE:1019329, mRNA sequence [AW874688]	AW874688	2.9	0.22	13.03	0.0005281
A_33_P3261902	ENOSF1	Homo sapiens enolase superfamily member 1 (ENOSF1), transcript variant 2, mRNA [NM_001126123]	NM_001126123	3.18	0.25	12.98	7.7e-06
A_22_P00017781	LINC01125	Homo sapiens long intergenic non-protein coding RNA 1125 (LINC01125), long non-coding RNA [NR_038386]		2.42	0.19	12.97	2e-06
A_22_P00017841	MATN1-AS1	Homo sapiens MATN1 antisense RNA 1 (MATN1-AS1), long non-coding RNA [NR_034182]	NR_034182	2.77	0.21	12.96	8.6e-06
A_33_P3296940	FNDC3B	Homo sapiens fibronectin type III domain containing 3B (FNDC3B), transcript variant 1, mRNA [NM_022763]	NM_022763	3.69	0.29	12.89	8e-07
A_23_P107454	KRTAP3-1	Homo sapiens keratin associated protein 3-1 (KRTAP3-1), mRNA [NM_031958]	NM_031958	3.15	0.25	12.81	3.8e-06
A_22_P00011770	lnc-PFKP-13	LNCipedia lincRNA (lnc-PFKP-13), lincRNA [lnc-PFKP-13:1]		2.37	0.18	12.81	0.0006966
A_24_P174793	PCSK1	Homo sapiens proprotein convertase subtilisin/kexin type 1 (PCSK1), transcript variant 1, mRNA [NM_000439]	NM_000439	2.38	0.19	12.78	0.0004506
A_33_P3356886	DENND2C	Homo sapiens DENN/MADD domain containing 2C (DENND2C), transcript variant 1, mRNA [NM_001256404]	NM_001256404	2.13	0.17	12.75	0.0002288
A_23_P200780	TGFBR3	Homo sapiens transforming growth factor, beta receptor III (TGFBR3), transcript variant 1, mRNA [NM_003243]	NM_003243	4.23	0.33	12.73	5.17e-05
A_21_P0011392	REREP3	Homo sapiens arginine-glutamic acid dipeptide (RE) repeats pseudogene 3 (REREP3), non-coding RNA [NR_033735]		3.26	0.26	12.69	1.07e-05
A_23_P29153	RSPH14	Homo sapiens radial spoke head 14 homolog (Chlamydomonas) (RSPH14), mRNA [NM_014433]	NM_014433	2.7	0.21	12.66	2.01e-05
A_23_P326931	CFAP70	Homo sapiens cilia and flagella associated protein 70 (CFAP70), mRNA [NM_145170]	NM_145170	2.61	0.21	12.59	3.8e-05
A_22_P00003927	lnc-CETP-1	Homo sapiens, clone IMAGE:4426859, mRNA. [BC015447]	BC015447	3.8	0.3	12.57	1.7e-06
A_23_P96271	MYOM1	Homo sapiens myomesin 1 (MYOM1), transcript variant 1, mRNA [NM_003803]	NM_003803	3.07	0.24	12.56	7.49e-05
A_24_P85258	CFAP74	cilia and flagella associated protein 74 [Source:HGNC Symbol;Acc:HGNC:29368] [ENST00000270720]	AB051538	3.23	0.26	12.55	0.0001541
A_23_P134176	SOD2	Homo sapiens superoxide dismutase 2, mitochondrial (SOD2), transcript variant 2, mRNA [NM_001024465]	NM_001024465	3.23	0.26	12.53	4e-07
A_32_P153773	CACNA1B	Homo sapiens calcium channel, voltage-dependent, N type, alpha 1B subunit (CACNA1B), transcript variant 1, mRNA [NM_000718]	NM_000718	2.88	0.23	12.53	0.000568
A_24_P109214	APOC1	Homo sapiens apolipoprotein C-I (APOC1), mRNA [NM_001645]	NM_001645	4.08	0.33	12.52	2e-06
A_33_P3237709		Homo sapiens cDNA FLJ25648 fis, clone SYN01015. [AK098514]	AK098514	4.49	0.36	12.51	2.3e-06
A_23_P80503	ROBO1	Homo sapiens roundabout, axon guidance receptor, homolog 1 (Drosophila) (ROBO1), transcript variant 2, mRNA [NM_133631]	NM_133631	3.17	0.25	12.49	0.0001125
A_21_P0010774	lnc-PPIAL4G-4	Q3SWV3_HUMAN (Q3SWV3) LOC389833 protein (Fragment), partial (8%) [THC2542300]		3.19	0.26	12.46	3.48e-05
A_22_P00000919	lnc-AKAP10-1	Homo sapiens cDNA clone IMAGE:5259419. [BC033051]	BC033051	3.23	0.26	12.44	0.0003113
A_23_P44569	ABCC2	Homo sapiens ATP-binding cassette, sub-family C (CFTR/MRP), member 2 (ABCC2), mRNA [NM_000392]	NM_000392	1.65	0.13	12.43	9e-07
A_33_P3313825	TGFBR2	PREDICTED: Homo sapiens transforming growth factor, beta receptor II (70/80kDa) (TGFBR2), transcript variant X1, mRNA [XM_006713316]	XM_006713316	2.34	0.19	12.43	8.25e-05
A_22_P00000261	ERICH2	Homo sapiens glutamate-rich 2 (ERICH2), transcript variant 3, mRNA [NM_001290031]	NM_001290031	2.37	0.19	12.43	0.0007232
A_23_P133691	RRAGD	Homo sapiens Ras-related GTP binding D (RRAGD), mRNA [NM_021244]	NM_021244	3.34	0.27	12.39	8.01e-05
A_23_P140748	NDRG4	Homo sapiens NDRG family member 4 (NDRG4), transcript variant 3, mRNA [NM_022910]	NM_022910	3.08	0.25	12.38	7e-07
A_32_P172864	FAM102B	Homo sapiens family with sequence similarity 102, member B (FAM102B), mRNA [NM_001010883]	NM_001010883	4.02	0.32	12.38	7.92e-05
A_22_P00005733	lnc-EMILIN2-1	cl79c10.z1 Hembase; Erythroid Precursor Cells (LCB:cl library) Homo sapiens cDNA clone cl79c10 5', mRNA sequence [BU661971]	BU661971	2.42	0.2	12.34	0.0006744
A_23_P312851	PMEL	Homo sapiens premelanosome protein (PMEL), transcript variant 3, mRNA [NM_006928]	NM_006928	2.76	0.22	12.3	1.8e-06
A_23_P13772	TBX3	Homo sapiens T-box 3 (TBX3), transcript variant 2, mRNA [NM_016569]	NM_016569	3.46	0.28	12.29	2.8e-06
A_23_P126613	AQP10	Homo sapiens aquaporin 10 (AQP10), mRNA [NM_080429]	NM_080429	2.81	0.23	12.29	0.0003336
A_33_P3787635	LOC440600	Homo sapiens uncharacterized LOC440600 (LOC440600), long non-coding RNA [NR_036595]	NR_036595	2.97	0.24	12.29	0.0007717
A_22_P00017466	lnc-VSIG2-1	LNCipedia lincRNA (lnc-VSIG2-1), lincRNA [lnc-VSIG2-1:1]		3.61	0.29	12.28	9.79e-05
A_33_P3390939				4.05	0.33	12.27	2.11e-05
A_24_P75220	MAGI1	Homo sapiens membrane associated guanylate kinase, WW and PDZ domain containing 1 (MAGI1), transcript variant 2, mRNA [NM_004742]	NM_004742	3.53	0.29	12.27	9.46e-05
A_23_P145529	PKIB	Homo sapiens protein kinase (cAMP-dependent, catalytic) inhibitor beta (PKIB), transcript variant 1, mRNA [NM_181795]	NM_181795	1.9	0.16	12.26	1.28e-05
A_22_P00016052	LINC01540	Homo sapiens long intergenic non-protein coding RNA 1540 (LINC01540), transcript variant 1, long non-coding RNA [NR_110429]	NR_110429	3.8	0.31	12.26	6.89e-05
A_19_P00315551	LOC400043	Homo sapiens uncharacterized LOC400043 (LOC400043), long non-coding RNA [NR_026656]	NR_026656	2.97	0.24	12.26	0.0003614
A_21_P0000509	SNAR-G2	Homo sapiens small ILF3/NF90-associated RNA G2 (SNAR-G2), small nuclear RNA [NR_024244]	NR_024244	4.48	0.37	12.25	0.000144
A_21_P0014572	lnc-CACNB3-1	HY007981 RIKEN full-length enriched human cDNA library, testis Homo sapiens cDNA clone H04D027D07, mRNA sequence [HY007981]		2.21	0.18	12.23	6.9e-06
A_33_P3266993		Homo sapiens cDNA FLJ26514 fis, clone KDN07578. [AK130024]	AK130024	5.57	0.46	12.21	0.0005262
A_22_P00013489	lnc-RP11-33N16.1.1-2	LNCipedia lincRNA (lnc-RP11-33N16.1.1-2), lincRNA [lnc-RP11-33N16.1.1-2:1]		4.81	0.39	12.21	0.0007385
A_22_P00023324	lnc-RNF149-2	Homo sapiens cDNA FLJ36224 fis, clone THYMU2000990. [AK093543]	AK093543	3.53	0.29	12.2	5.47e-05
A_33_P3351249	CXCL16	Homo sapiens chemokine (C-X-C motif) ligand 16 (CXCL16), transcript variant 2, mRNA [NM_001100812]	NM_001100812	3.67	0.3	12.16	1.56e-05
A_24_P221235			XR_246704	5.17	0.43	12.14	6.8e-06
A_23_P25121	FKBP11	Homo sapiens FK506 binding protein 11, 19 kDa (FKBP11), transcript variant 1, mRNA [NM_016594]	NM_016594	3.89	0.32	12.11	9.99e-05
A_21_P0014758				1.51	0.12	12.11	0.0008256
A_23_P104804	ZBTB16	Homo sapiens zinc finger and BTB domain containing 16 (ZBTB16), transcript variant 1, mRNA [NM_006006]	NM_006006	4.1	0.34	12.09	2e-07
A_32_P163247	CD8A	Homo sapiens CD8a molecule (CD8A), transcript variant 1, mRNA [NM_001768]	NM_001768	2.61	0.22	12.07	0.0004209
A_23_P145786	MLXIPL	Homo sapiens MLX interacting protein-like (MLXIPL), transcript variant 1, mRNA [NM_032951]	NM_032951	3.19	0.26	12.06	0.0002179
A_22_P00007720	HLA-DQB1	Homo sapiens major histocompatibility complex, class II, DQ beta 1 (HLA-DQB1), transcript variant 2, mRNA [NM_001243961]	NM_001243961	2.67	0.22	12.06	0.0002414
A_23_P91140	PECR	Homo sapiens peroxisomal trans-2-enoyl-CoA reductase (PECR), mRNA [NM_018441]	NM_018441	3.77	0.31	12.04	3.7e-06
A_24_P291658	ADH1A	Homo sapiens alcohol dehydrogenase 1A (class I), alpha polypeptide (ADH1A), mRNA [NM_000667]	NM_000667	3.87	0.32	12.01	0.000811
A_23_P146798	SEPHS2	Homo sapiens selenophosphate synthetase 2 (SEPHS2), mRNA [NM_012248]	NM_012248	3.6	0.3	12	7e-07
A_33_P3371185		ALU2_HUMAN (P39189) Alu subfamily SB sequence contamination warning entry, partial (25%) [THC2584414]		3.62	0.3	11.99	2.21e-05
A_23_P14072	KRT8	Homo sapiens keratin 8, type II (KRT8), transcript variant 2, mRNA [NM_002273]	NM_002273	3.4	0.28	11.99	2.83e-05
A_21_P0009773	lnc-BBC3-1	LNCipedia lincRNA (lnc-BBC3-1), lincRNA [lnc-BBC3-1:1]		3.31	0.28	11.98	0.0002369
A_23_P328740	NEURL3	Homo sapiens neuralized E3 ubiquitin protein ligase 3 (NEURL3), transcript variant 2, mRNA [NM_001285486]	NM_001285486	3.14	0.26	11.97	8e-07
A_23_P205228	ATP7B	Homo sapiens ATPase, Cu++ transporting, beta polypeptide (ATP7B), transcript variant 1, mRNA [NM_000053]	NM_000053	3.46	0.29	11.92	4.5e-06
A_22_P00008012	SEMA3B-AS1	Homo sapiens SEMA3B antisense RNA 1 (head to head) (SEMA3B-AS1), long non-coding RNA [NR_110702]	NR_110702	2.08	0.17	11.9	8.75e-05
A_23_P25194	HRK	Homo sapiens harakiri, BCL2 interacting protein (HRK), transcript variant 1, mRNA [NM_003806]	NM_003806	2.16	0.18	11.86	3.14e-05
A_23_P137896	OXCT2	Homo sapiens 3-oxoacid CoA transferase 2 (OXCT2), mRNA [NM_022120]	NM_022120	3.25	0.27	11.86	0.0003268
A_21_P0014584		Homo sapiens cDNA FLJ37304 fis, clone BRAMY2016070. [AK094623]	AK094623	3.05	0.26	11.86	0.0005969
A_33_P3329974	CGN	Homo sapiens cingulin (CGN), mRNA [NM_020770]	NM_020770	2.9	0.24	11.85	6.2e-06
A_33_P3736195	DKFZp686M1136	Homo sapiens mRNA; cDNA DKFZp686M1136 (from clone DKFZp686M1136). [BX647230]	BX647230	3.43	0.29	11.83	0.000482
A_33_P3390226		Q5J7W1_HUMAN (Q5J7W1) Phosphoglycerate kinase , partial (25%) [THC2573499]		1.37	0.12	11.82	5e-05
A_33_P3358745	SEPP1	Homo sapiens selenoprotein P, plasma, 1 (SEPP1), transcript variant 3, mRNA [NM_001093726]	NM_001093726	2.86	0.24	11.79	5e-07
A_23_P501831	FAXDC2	Homo sapiens fatty acid hydroxylase domain containing 2 (FAXDC2), mRNA [NM_032385]	NM_032385	4.06	0.34	11.79	0.000161
A_23_P301521	KIAA1462	Homo sapiens KIAA1462 (KIAA1462), mRNA [NM_020848]	NM_020848	3.31	0.28	11.78	0.0002273
A_23_P24077	C10orf54	Homo sapiens chromosome 10 open reading frame 54 (C10orf54), mRNA [NM_022153]	NM_022153	1.53	0.13	11.7	2.2e-06
A_33_P3231670	RNF208	Homo sapiens ring finger protein 208 (RNF208), mRNA [NM_031297]	NM_031297	2.67	0.23	11.69	8.4e-06
A_33_P3246505	MAP3K8	mitogen-activated protein kinase kinase kinase 8 [Source:HGNC Symbol;Acc:HGNC:6860] [ENST00000375322]	AB209539	3.09	0.26	11.68	7.4e-06
A_23_P102950	RSPH1	Homo sapiens radial spoke head 1 homolog (Chlamydomonas) (RSPH1), transcript variant 1, mRNA [NM_080860]	NM_080860	2.6	0.22	11.67	7.4e-06
A_23_P153320	ICAM1	Homo sapiens intercellular adhesion molecule 1 (ICAM1), mRNA [NM_000201]	NM_000201	2.84	0.24	11.65	1.3e-06
A_33_P3265855	PRR5-ARHGAP8	Homo sapiens PRR5-ARHGAP8 readthrough (PRR5-ARHGAP8), mRNA [NM_181334]	NM_181334	3.42	0.29	11.64	0.0002759
A_33_P3362601				2.19	0.19	11.62	0.0009714
A_33_P3514487	VSTM1	Homo sapiens V-set and transmembrane domain containing 1 (VSTM1), transcript variant 1, mRNA [NM_198481]	NM_198481	2.6	0.22	11.61	1.22e-05
A_23_P138655	CYP26A1	Homo sapiens cytochrome P450, family 26, subfamily A, polypeptide 1 (CYP26A1), transcript variant 2, mRNA [NM_057157]	NM_057157	3.19	0.28	11.6	0.0002929
A_32_P183970	C15orf62	Homo sapiens chromosome 15 open reading frame 62 (C15orf62), mRNA [NM_001130448]	NM_001130448	3.09	0.27	11.58	0.0001763
A_33_P3237850	LINC01296	Homo sapiens long intergenic non-protein coding RNA 1296 (LINC01296), transcript variant 2, long non-coding RNA [NR_122112]	NR_122112	2.56	0.22	11.56	5.28e-05
A_23_P19624	BMP6	Homo sapiens bone morphogenetic protein 6 (BMP6), mRNA [NM_001718]	NM_001718	3.25	0.28	11.52	5.4e-06
A_24_P247454		keratin 18 pseudogene 19 [Source:HGNC Symbol;Acc:HGNC:33387] [ENST00000395181]		2.83	0.25	11.52	0.0003461
A_22_P00000104	lnc-NDFIP1-3	Homo sapiens cDNA: FLJ20903 fis, clone ADSE00222. [AK024556]	XM_005268519	3.88	0.34	11.49	0.0003321
A_22_P00013376	lnc-RP11-17M16.1.1-1	PREDICTED: Homo sapiens uncharacterized LOC101927989 (LOC101927989), mRNA [XM_006722594]	XM_006722594	3.25	0.28	11.42	0.0002447
A_22_P00020027				4.98	0.44	11.41	0.0001993
A_24_P104119	RHOF	Homo sapiens ras homolog family member F (in filopodia) (RHOF), mRNA [NM_019034]	NM_019034	2.97	0.26	11.4	0.0005291
A_22_P00008915	A2M-AS1	Homo sapiens A2M antisense RNA 1 (head to head) (A2M-AS1), long non-coding RNA [NR_026971]	NR_026971	2.79	0.25	11.4	0.0005593
A_23_P154875	BACE2	Homo sapiens beta-site APP-cleaving enzyme 2 (BACE2), transcript variant a, mRNA [NM_012105]	NM_012105	3.28	0.29	11.37	5.15e-05
A_33_P3386723		keratin 18 pseudogene 64 [Source:HGNC Symbol;Acc:HGNC:48891] [ENST00000434946]		2.66	0.23	11.34	1.8e-05
A_33_P3333960	LINC00426	Homo sapiens long intergenic non-protein coding RNA 426 (LINC00426), long non-coding RNA [NR_024464]	NR_024464	8.68	0.77	11.33	0.0005019
A_33_P3573141		Homo sapiens cDNA FLJ32523 fis, clone SMINT2000032. [AK057085]		3.28	0.29	11.31	9.2e-06
A_21_P0000171	IL6R	Homo sapiens interleukin 6 receptor (IL6R), transcript variant 3, mRNA [NM_001206866]	NM_001206866	2.47	0.22	11.3	0.0001007
A_21_P0012023	LINC01087	Homo sapiens long intergenic non-protein coding RNA 1087 (LINC01087), long non-coding RNA [NR_108087]		6.22	0.55	11.29	0.0005397
A_33_P3267296	FKBP11	Homo sapiens FK506 binding protein 11, 19 kDa (FKBP11), transcript variant 1, mRNA [NM_016594]	NM_016594	2.79	0.25	11.25	5.45e-05
A_23_P252306	ID1	Homo sapiens inhibitor of DNA binding 1, dominant negative helix-loop-helix protein (ID1), transcript variant 1, mRNA [NM_002165]	NM_002165	4.68	0.42	11.24	5.7e-06
A_22_P00021231	LOC101928346	PREDICTED: Homo sapiens uncharacterized LOC101928346 (LOC101928346), ncRNA [XR_247876]	XR_247876	2.74	0.24	11.24	6e-06
A_23_P106194	FOS	Homo sapiens FBJ murine osteosarcoma viral oncogene homolog (FOS), mRNA [NM_005252]	NM_005252	3.1	0.28	11.2	2.27e-05
A_21_P0013922	lnc-PPIE-1	PREDICTED: Homo sapiens atherin-like (LOC101929536), mRNA [XM_005271373]	XM_005271373	2.7	0.24	11.2	0.0003156
A_32_P123629	TTC39C	Homo sapiens tetratricopeptide repeat domain 39C (TTC39C), transcript variant 4, mRNA [NM_001292030]	NM_001292030	3.31	0.3	11.17	9.4e-06
A_19_P00321332	NEAT1	Homo sapiens nuclear paraspeckle assembly transcript 1 (non-protein coding) (NEAT1), long non-coding RNA [NR_028272]	NR_028272	2.21	0.2	11.17	0.0006822
A_22_P00008940				1.28	0.11	11.14	0.0001004
A_33_P3271395	LOC100129534	Homo sapiens small nuclear ribonucleoprotein polypeptide N pseudogene (LOC100129534), non-coding RNA [NR_024489]	NR_024489	2.22	0.2	11.13	2.58e-05
A_33_P3360972	EXOC3L4	Homo sapiens exocyst complex component 3-like 4 (EXOC3L4), mRNA [NM_001077594]	NM_001077594	2.03	0.18	11.08	0.0001975
A_21_P0014452		Homo sapiens cDNA FLJ26752 fis, clone PRS01829. [AK130262]	AK130262	2.52	0.23	11.07	0.0003515
A_24_P383356	SLC39A14	Homo sapiens solute carrier family 39 (zinc transporter), member 14 (SLC39A14), transcript variant 2, mRNA [NM_015359]	NM_015359	3.48	0.32	11.04	8.94e-05
A_33_P3352253	MTUS1	Homo sapiens microtubule associated tumor suppressor 1 (MTUS1), transcript variant 2, mRNA [NM_001001925]	NM_001001925	2.58	0.23	11.03	4.8e-06
A_24_P7750		keratin 8 pseudogene 48 [Source:HGNC Symbol;Acc:HGNC:48344] [ENST00000515599]		3.45	0.31	11.03	1.01e-05
A_22_P00006479	PTPRG-AS1	Homo sapiens PTPRG antisense RNA 1 (PTPRG-AS1), transcript variant 2, long non-coding RNA [NR_038282]	NR_038282	2.71	0.25	11.03	0.0003206
A_33_P3371727	SAT1	spermidine/spermine N1-acetyltransferase 1 [Source:HGNC Symbol;Acc:HGNC:10540] [ENST00000379253]	AK310078	2.66	0.24	11.03	0.0003725
A_22_P00022539		DB087247 TESTI4 Homo sapiens cDNA clone TESTI4035111 5', mRNA sequence [DB087247]	DB087247	2.18	0.2	11.02	7.75e-05
A_21_P0001493	lnc-PPT1-1	LNCipedia lincRNA (lnc-PPT1-1), lincRNA [lnc-PPT1-1:1]		2.34	0.21	11	0.0003213
A_33_P3211260	DBNL	Homo sapiens mRNA for Drebrin-like protein variant protein. [AB209486]	AB209486	2.69	0.24	10.99	4.42e-05
A_33_P3338300	CASZ1	Homo sapiens castor zinc finger 1 (CASZ1), transcript variant 1, mRNA [NM_001079843]	NM_001079843	3.57	0.33	10.98	9.91e-05
A_33_P3214948	SPOCK2	Homo sapiens sparc/osteonectin, cwcv and kazal-like domains proteoglycan (testican) 2 (SPOCK2), transcript variant 2, mRNA [NM_014767]	NM_014767	2.83	0.26	10.97	1.01e-05
A_21_P0000511	SNAR-H	Homo sapiens small ILF3/NF90-associated RNA H (SNAR-H), small nuclear RNA [NR_024342]	NR_024342	3.65	0.33	10.96	0.0004848
A_21_P0010724	LOC645166	Homo sapiens lymphocyte-specific protein 1 pseudogene (LOC645166), transcript variant 1, non-coding RNA [NR_027354]	NR_027354	2.77	0.25	10.95	9.91e-05
A_24_P169843		keratin 18 pseudogene 28 [Source:HGNC Symbol;Acc:HGNC:33397] [ENST00000453838]		2.62	0.24	10.91	4.1e-06
A_23_P42306	HLA-DMA	Homo sapiens major histocompatibility complex, class II, DM alpha (HLA-DMA), mRNA [NM_006120]	NM_006120	3.23	0.3	10.91	9.8e-06
A_22_P00024993	LOC102724231	long intergenic non-protein coding RNA 694 [Source:HGNC Symbol;Acc:HGNC:44570] [ENST00000416124]		2.66	0.24	10.89	0.0003735
A_21_P0011117	XLOC_l2_003610	BROAD Institute lincRNA (XLOC_l2_003610), lincRNA [TCONS_l2_00006694]		4.08	0.37	10.88	0.000147
A_24_P107291	PPP2R1B	Homo sapiens protein phosphatase 2, regulatory subunit A, beta (PPP2R1B), transcript variant 2, mRNA [NM_181699]	NM_181699	3.68	0.34	10.84	2.3e-06
A_21_P0014018	LINC01311	Homo sapiens long intergenic non-protein coding RNA 1311 (LINC01311), long non-coding RNA [NR_103767]	NR_103767	5.44	0.5	10.84	4.4e-05
A_23_P130376	PIEZO2	Homo sapiens piezo-type mechanosensitive ion channel component 2 (PIEZO2), mRNA [NM_022068]	NM_022068	3.03	0.28	10.83	4e-07
A_23_P7144	CXCL1	Homo sapiens chemokine (C-X-C motif) ligand 1 (melanoma growth stimulating activity, alpha) (CXCL1), transcript variant 1, mRNA [NM_001511]	NM_001511	2.12	0.2	10.82	7.1e-06
A_24_P35537	RIC3	Homo sapiens RIC3 acetylcholine receptor chaperone (RIC3), transcript variant 1, mRNA [NM_024557]	NM_024557	3.39	0.31	10.81	6.2e-06
A_21_P0003208	lnc-KIAA0226-3	LNCipedia lincRNA (lnc-KIAA0226-3), lincRNA [lnc-KIAA0226-3:1]		2.86	0.26	10.78	0.0002153
A_21_P0002688	LOC101927252	PREDICTED: Homo sapiens uncharacterized LOC101927252 (LOC101927252), transcript variant X2, ncRNA [XR_425506]	XR_425506	2.26	0.21	10.78	0.0006223
A_23_P316460	ZBED6CL	Homo sapiens ZBED6 C-terminal like (ZBED6CL), mRNA [NM_138434]	NM_138434	3.37	0.31	10.77	1.9e-06
A_23_P98786	MYO7A	Homo sapiens myosin VIIA (MYO7A), transcript variant 1, mRNA [NM_000260]	NM_000260	2.96	0.28	10.76	0.0008431
A_23_P1492	AVPI1	Homo sapiens arginine vasopressin-induced 1 (AVPI1), mRNA [NM_021732]	NM_021732	2.4	0.22	10.75	4e-07
A_21_P0010220	LOC101930100		XR_424058	2.74	0.26	10.74	1.1e-05
A_33_P3338674	CCDC163P	Homo sapiens coiled-coil domain containing 163, pseudogene (CCDC163P), transcript variant 1, non-coding RNA [NR_033298]	NR_033298	2.12	0.2	10.71	0.0001571
A_24_P256063		keratin 18 pseudogene 65 [Source:HGNC Symbol;Acc:HGNC:48892] [ENST00000439811]		2.65	0.25	10.68	1.6e-06
A_22_P00010615	lnc-NDUFS5-1	LNCipedia lincRNA (lnc-NDUFS5-1), lincRNA [lnc-NDUFS5-1:1]		3.11	0.29	10.67	0.0001859
A_19_P00804924				1.89	0.18	10.67	0.0007017
A_33_P3424507	OR51F1	Homo sapiens olfactory receptor, family 51, subfamily F, member 1 (gene/pseudogene) (OR51F1), mRNA [NM_001004752]	NM_001004752	2.72	0.26	10.62	0.0004265
A_33_P3309075	TBC1D8	Homo sapiens TBC1 domain family, member 8 (with GRAM domain) (TBC1D8), mRNA [NM_001102426]	NM_001102426	2.7	0.25	10.6	2.97e-05
A_21_P0000745	TTN-AS1	Homo sapiens TTN antisense RNA 1 (TTN-AS1), transcript variant 2, long non-coding RNA [NR_038271]	NR_038271	2.59	0.24	10.59	0.0001635
A_24_P42136	KRT18	Homo sapiens keratin 18, type I (KRT18), transcript variant 1, mRNA [NM_000224]	NM_000224	2.45	0.23	10.56	2.5e-06
A_33_P3244274	RNF208	Homo sapiens ring finger protein 208, mRNA (cDNA clone MGC:21544 IMAGE:4151712), complete cds. [BC016958]	BC016958	2.55	0.24	10.55	7.31e-05
A_19_P00320047	lnc-AC069257.9.1-4	LNCipedia lincRNA (lnc-AC069257.9.1-4), lincRNA [lnc-AC069257.9.1-4:16]		2.72	0.26	10.52	0.0002225
A_33_P3240295		keratin 18 pseudogene 26 [Source:HGNC Symbol;Acc:HGNC:33395] [ENST00000454475]		2.5	0.24	10.48	5e-07
A_23_P315364	CXCL2	Homo sapiens chemokine (C-X-C motif) ligand 2 (CXCL2), mRNA [NM_002089]	NM_002089	2.09	0.2	10.47	2.08e-05
A_33_P3406661	TMEM63C	Homo sapiens transmembrane protein 63C (TMEM63C), mRNA [NM_020431]	NM_020431	2.8	0.27	10.47	3.43e-05
A_23_P77401	CPPED1	Homo sapiens calcineurin-like phosphoesterase domain containing 1 (CPPED1), transcript variant 1, mRNA [NM_018340]	NM_018340	3	0.29	10.46	2.6e-06
A_22_P00013665		BX105271 Soares_NFL_T_GBC_S1 Homo sapiens cDNA clone IMAGp998O213713, mRNA sequence [BX105271]	BX105271	3.79	0.36	10.46	0.0004579
A_33_P7574262	CFLAR-AS1	Homo sapiens CFLAR antisense RNA 1 (CFLAR-AS1), long non-coding RNA [NR_040030]	NR_040030	1.67	0.16	10.45	0.0004694
A_22_P00025410		17000600851341 GRN_PREHEP Homo sapiens cDNA 5', mRNA sequence [CN414896]		2.65	0.25	10.44	0.0001842
A_23_P41344	EREG	Homo sapiens epiregulin (EREG), mRNA [NM_001432]	NM_001432	1.58	0.15	10.39	6e-06
A_21_P0014670		Q2DHZ2_9DELT (Q2DHZ2) ATPas, partial (6%) [THC2656106]		2.05	0.2	10.39	0.0004393
A_33_P3299066	NR4A2	Homo sapiens nuclear receptor subfamily 4, group A, member 2 (NR4A2), mRNA [NM_006186]	NM_006186	3.36	0.32	10.38	7.6e-05
A_22_P00024159	lnc-GAMT-1	Homo sapiens cDNA FLJ44739 fis, clone BRACE3027256. [AK126693]	AK126693	3.3	0.32	10.35	0.0008426
A_21_P0014707		PREDICTED: Homo sapiens protein disulfide isomerase family A, member 6 (PDIA6), transcript variant X4, mRNA [XM_006711856]	XM_006711856	3.25	0.31	10.34	1.25e-05
A_24_P382319	CEACAM1	Homo sapiens carcinoembryonic antigen-related cell adhesion molecule 1 (biliary glycoprotein) (CEACAM1), transcript variant 1, mRNA [NM_001712]	NM_001712	1.84	0.18	10.34	0.0002687
A_23_P362736	RSPH10B	Homo sapiens radial spoke head 10 homolog B (Chlamydomonas) (RSPH10B), mRNA [NM_173565]	NM_173565	1.77	0.17	10.33	0.00027
A_23_P431505	lnc-AF131215.2.1-1	Homo sapiens primary neuroblastoma cDNA, clone:Nbla00437, full insert sequence. [AB073660]	AB073660	1.73	0.17	10.33	0.0003902
A_21_P0001900	GACAT1	Homo sapiens gastric cancer associated transcript 1 (non-protein coding) (GACAT1), transcript variant 1, long non-coding RNA [NR_126369]		3.33	0.32	10.29	5.35e-05
A_33_P3277674	FBXL22	Homo sapiens F-box and leucine-rich repeat protein 22 (FBXL22), mRNA [NM_203373]	NM_203373	2.16	0.21	10.27	2.43e-05
A_23_P72770	USP44	Homo sapiens ubiquitin specific peptidase 44 (USP44), transcript variant 1, mRNA [NM_032147]	NM_032147	1.5	0.15	10.27	3.32e-05
A_33_P3659678	NR6A1	Homo sapiens nuclear receptor subfamily 6, group A, member 1 (NR6A1), transcript variant 1, mRNA [NM_033334]	NM_033334	1.79	0.17	10.26	4e-07
A_22_P00018112	LOC102724231	long intergenic non-protein coding RNA 694 [Source:HGNC Symbol;Acc:HGNC:44570] [ENST00000416124]	XR_425578	3.07	0.3	10.25	0.0004109
A_33_P3233649	NADK2	Homo sapiens NAD kinase 2, mitochondrial (NADK2), transcript variant 1, mRNA [NM_001085411]	NM_001085411	2.43	0.24	10.23	5e-07
A_22_P00013255	lnc-ROPN1L-2	LNCipedia lincRNA (lnc-ROPN1L-2), lincRNA [lnc-ROPN1L-2:1]		1.76	0.17	10.22	7.36e-05
A_33_P3403048		Homo sapiens cDNA FLJ52225 complete cds, moderately similar to S-adenosylmethionine synthetase isoform type-2 (EC 2.5.1.6). [AK294208]	AK294208	2.47	0.24	10.22	0.0004457
A_23_P64898	KLRG1	Homo sapiens killer cell lectin-like receptor subfamily G, member 1 (KLRG1), mRNA [NM_005810]	NM_005810	2.19	0.21	10.2	5e-07
A_24_P309645	TPCN1	Homo sapiens two pore segment channel 1 (TPCN1), transcript variant 2, mRNA [NM_017901]	NM_017901	2.71	0.27	10.2	1.9e-06
A_22_P00004355	lnc-COL24A1-1	Homo sapiens cDNA: FLJ23253 fis, clone COL04706. [AK026906]	AK026906	2.23	0.22	10.16	0.0001255
A_23_P166280		inducible T-cell co-stimulator ligand [Source:HGNC Symbol;Acc:HGNC:17087] [ENST00000407780]		3.88	0.38	10.13	1.3e-06
A_21_P0001371	ZNF717	Homo sapiens zinc finger protein 717 (ZNF717), transcript variant 3, mRNA [NM_001290209]	NM_001290209	2.55	0.25	10.13	0.0002078
A_33_P3244473	LRRC1	Homo sapiens leucine rich repeat containing 1 (LRRC1), mRNA [NM_018214]	NM_018214	2.29	0.23	10.12	0.0001206
A_23_P302568	SLC30A3	Homo sapiens solute carrier family 30 (zinc transporter), member 3 (SLC30A3), mRNA [NM_003459]	NM_003459	2.87	0.28	10.1	1.57e-05
A_21_P0013041	XLOC_l2_012745	BROAD Institute lincRNA (XLOC_l2_012745), lincRNA [TCONS_l2_00024454]		2.16	0.21	10.08	1.66e-05
A_21_P0013436				3.21	0.32	10.07	2.6e-06
A_23_P151046	KLRC1	Homo sapiens killer cell lectin-like receptor subfamily C, member 1 (KLRC1), transcript variant 1, mRNA [NM_002259]	NM_002259	2.08	0.21	10.07	6.23e-05
A_21_P0014231	lnc-WDR34-1	LNCipedia lincRNA (lnc-WDR34-1), lincRNA [lnc-WDR34-1:1]		2.93	0.29	10.06	6.55e-05
A_23_P147786	RIMS2	Homo sapiens regulating synaptic membrane exocytosis 2 (RIMS2), transcript variant 2, mRNA [NM_014677]	NM_014677	1.96	0.2	10.03	0.00075
A_23_P79108	ATP8B3	Homo sapiens ATPase, aminophospholipid transporter, class I, type 8B, member 3 (ATP8B3), transcript variant 1, mRNA [NM_138813]	NM_138813	3.1	0.31	9.99	1.65e-05
A_22_P00005528		Homo sapiens E4F transcription factor 1, mRNA (cDNA clone IMAGE:3353716), partial cds. [BC001713]	BC001713	2.84	0.28	9.99	8.13e-05
A_21_P0010314	LOC102724800	PREDICTED: Homo sapiens uncharacterized LOC102724800 (LOC102724800), transcript variant X1, ncRNA [XR_425278]	XR_425278	2.87	0.29	9.99	0.0007168
A_19_P00316324	LINC01132	Homo sapiens long intergenic non-protein coding RNA 1132 (LINC01132), long non-coding RNA [NR_038856]	NR_038856	4.37	0.44	9.99	0.0009509
A_33_P3666884	PNPLA7	Homo sapiens patatin-like phospholipase domain containing 7 (PNPLA7), transcript variant 1, mRNA [NM_001098537]	NM_001098537	2.7	0.27	9.98	2.44e-05
A_23_P29939	SNCA	Homo sapiens synuclein, alpha (non A4 component of amyloid precursor) (SNCA), transcript variant 4, mRNA [NM_007308]	NM_007308	2.47	0.25	9.97	4.8e-05
A_22_P00014722	TARID	Homo sapiens TCF21 antisense RNA inducing promoter demethylation (TARID), long non-coding RNA [NR_109982]	NR_109982	2.11	0.21	9.97	0.0007125
A_23_P31064	MOXD1	Homo sapiens monooxygenase, DBH-like 1 (MOXD1), mRNA [NM_015529]	NM_015529	1.95	0.2	9.94	4.7e-06
A_33_P3285580	GLYCTK	Homo sapiens glycerate kinase (GLYCTK), transcript variant 1, mRNA [NM_145262]	NM_145262	3.2	0.32	9.91	9.8e-06
A_23_P12643	AS3MT	Homo sapiens arsenite methyltransferase (AS3MT), mRNA [NM_020682]	NM_020682	3.97	0.4	9.91	6.24e-05
A_33_P3330264	CXCL1	Homo sapiens chemokine (C-X-C motif) ligand 1 (melanoma growth stimulating activity, alpha) (CXCL1), transcript variant 1, mRNA [NM_001511]	NM_001511	2.6	0.26	9.88	1e-05
A_33_P3210492	C1QTNF4	Homo sapiens C1q and tumor necrosis factor related protein 4 (C1QTNF4), mRNA [NM_031909]	NM_031909	3.66	0.37	9.87	5.7e-06
A_24_P252462	TTPA	Homo sapiens tocopherol (alpha) transfer protein (TTPA), mRNA [NM_000370]	NM_000370	3.91	0.4	9.86	2e-06
A_24_P230057		keratin 18 pseudogene 49 [Source:HGNC Symbol;Acc:HGNC:33419] [ENST00000427083]		2.63	0.27	9.86	1.82e-05
A_33_P6820294	LOC728730	Homo sapiens uncharacterized LOC728730 (LOC728730), long non-coding RNA [NR_037875]	NR_037875	1.76	0.18	9.86	0.0003074
A_22_P00001570				2.45	0.25	9.8	9.58e-05
A_23_P346900	CACNA2D2	Homo sapiens calcium channel, voltage-dependent, alpha 2/delta subunit 2 (CACNA2D2), transcript variant 1, mRNA [NM_001005505]	NM_001005505	2.38	0.24	9.75	0.0009755
A_24_P401601		keratin 18 pseudogene 40 [Source:HGNC Symbol;Acc:HGNC:33409] [ENST00000599859]		5.06	0.52	9.72	3.52e-05
A_33_P3210880	ATP7A	Homo sapiens mRNA for ATPase, Cu++ transporting, alpha polypeptide variant protein. [AB208828]	AB208828	2.26	0.23	9.7	0.000429
A_33_P3213596	TNIK	Homo sapiens TRAF2 and NCK interacting kinase (TNIK), transcript variant 1, mRNA [NM_015028]	NM_015028	2.84	0.29	9.69	2.1e-06
A_21_P0009212	lnc-PAFAH1B1-2	AV709080 ADC Homo sapiens cDNA clone ADCAZF07 5', mRNA sequence [AV709080]		2.51	0.26	9.68	0.0001466
A_22_P00016255	lnc-TMED3-1	Homo sapiens mRNA full length insert cDNA clone EUROIMAGE 687685. [AL109713]	AL109713	1.75	0.18	9.67	0.0001993
A_33_P3302320	LINC01251	Homo sapiens long intergenic non-protein coding RNA 1251 (LINC01251), long non-coding RNA [NR_109755]	NR_109755	3.36	0.35	9.63	4.35e-05
A_23_P354217	TMEM151A	Homo sapiens transmembrane protein 151A (TMEM151A), mRNA [NM_153266]	NM_153266	3.08	0.32	9.62	4.88e-05
A_21_P0010648	XLOC_l2_001086	BROAD Institute lincRNA (XLOC_l2_001086), lincRNA [TCONS_l2_00001492]		2.65	0.28	9.61	2.86e-05
A_23_P135381	SP5	Homo sapiens Sp5 transcription factor (SP5), mRNA [NM_001003845]	NM_001003845	3	0.31	9.59	1.87e-05
A_21_P0008063	lnc-LRCH1-5	LNCipedia lincRNA (lnc-LRCH1-5), lincRNA [lnc-LRCH1-5:1]		3.39	0.35	9.57	1.6e-06
A_24_P195669	MYO15B	myosin XVB pseudogene [Source:HGNC Symbol;Acc:HGNC:14083] [ENST00000581866]	AK074680	2.63	0.28	9.56	2.63e-05
A_21_P0005653	LOC101929128	Homo sapiens uncharacterized LOC101929128 (LOC101929128), long non-coding RNA [NR_125431]	NR_125431	2.74	0.29	9.55	4.26e-05
A_33_P3241661	LOC388780	Homo sapiens uncharacterized LOC388780 (LOC388780), mRNA [NM_001287682]	NM_001287682	2.57	0.27	9.51	3.01e-05
A_23_P36397	CYP27B1	Homo sapiens cytochrome P450, family 27, subfamily B, polypeptide 1 (CYP27B1), mRNA [NM_000785]	NM_000785	2.39	0.25	9.51	0.0001022
A_23_P373708	KRT18P55	Homo sapiens keratin 18 pseudogene 55 (KRT18P55), non-coding RNA [NR_028334]	NR_028334	2.83	0.3	9.42	6.6e-06
A_24_P930741	EPHA10	Homo sapiens EPH receptor A10 (EPHA10), transcript variant 3, mRNA [NM_001099439]	NM_001099439	2.45	0.26	9.4	5.4e-06
A_19_P00325336		Homo sapiens cDNA FLJ43311 fis, clone NT2RI2009855. [AK125301]	AK125301	2.72	0.29	9.4	1.88e-05
A_33_P3288942	FAM107B	Homo sapiens family with sequence similarity 107, member B (FAM107B), transcript variant 1, mRNA [NM_001282695]	NM_001282695	2.32	0.25	9.4	0.0001058
A_22_P00016230	CATIP-AS1	Homo sapiens CATIP antisense RNA 1 (CATIP-AS1), long non-coding RNA [NR_110573]	NR_110573	2.5	0.27	9.38	1.47e-05
A_23_P2573	TMEM117	Homo sapiens transmembrane protein 117 (TMEM117), transcript variant 1, mRNA [NM_032256]	NM_032256	2.53	0.27	9.37	6e-07
A_32_P167705	AGBL2	Homo sapiens ATP/GTP binding protein-like 2 (AGBL2), mRNA [NM_024783]	NM_024783	2.28	0.24	9.37	0.0001566
A_33_P3308332	PLEKHB1	Homo sapiens pleckstrin homology domain containing, family B (evectins) member 1 (PLEKHB1), transcript variant 1, mRNA [NM_021200]	NM_021200	2.78	0.3	9.33	2.3e-06
A_22_P00017735	lnc-XXbac-B461K10.4.1-2	Homo sapiens cDNA FLJ20078 fis, clone COL02974. [AK000085]	AK000085	2.79	0.3	9.33	4.92e-05
A_23_P120125	COLEC11	Homo sapiens collectin sub-family member 11 (COLEC11), transcript variant 2, mRNA [NM_199235]	NM_199235	1.54	0.17	9.33	0.0001531
A_33_P3227472	SDSL	Homo sapiens serine dehydratase-like (SDSL), mRNA [NM_138432]	NM_138432	2.83	0.3	9.32	2.4e-06
A_33_P3383184	SP9	Sp9 transcription factor [Source:HGNC Symbol;Acc:HGNC:30690] [ENST00000394967]		1.84	0.2	9.3	3.39e-05
A_22_P00003804	KCNQ1OT1	Homo sapiens KCNQ1 opposite strand/antisense transcript 1 (non-protein coding) (KCNQ1OT1), long non-coding RNA [NR_002728]	NR_002728	2.32	0.25	9.29	0.0004134
A_33_P3255354	NT5C2	Homo sapiens 5'-nucleotidase, cytosolic II (NT5C2), transcript variant 1, mRNA [NM_012229]	NM_012229	2.79	0.3	9.25	2e-07
A_22_P00004451		Homo sapiens cDNA, FLJ97136. [AK307188]	AK307188	1.6	0.17	9.25	0.0007453
A_33_P3274397	CHM	Homo sapiens choroideremia (Rab escort protein 1) (CHM), transcript variant 2, mRNA [NM_001145414]	NM_001145414	2.26	0.24	9.24	3.08e-05
A_23_P406330	SMAP2	Homo sapiens small ArfGAP2 (SMAP2), transcript variant 1, mRNA [NM_022733]	NM_022733	2.69	0.29	9.23	3e-07
A_33_P3591972	GLYCTK	Homo sapiens glycerate kinase (GLYCTK), transcript variant 2, mRNA [NM_001144951]	NM_001144951	2.76	0.3	9.2	0.0006979
A_24_P456723	LINC01125	Homo sapiens long intergenic non-protein coding RNA 1125 (LINC01125), long non-coding RNA [NR_038386]		1.98	0.22	9.18	3.44e-05
A_23_P58953	NQO2	Homo sapiens NAD(P)H dehydrogenase, quinone 2 (NQO2), transcript variant 3, mRNA [NM_000904]	NM_000904	3.16	0.35	9.14	3.1e-06
A_23_P40880	CMTM8	Homo sapiens CKLF-like MARVEL transmembrane domain containing 8 (CMTM8), mRNA [NM_178868]	NM_178868	3.26	0.36	9.13	< 1e-07
A_33_P3402091	MERTK	Homo sapiens MER proto-oncogene, tyrosine kinase (MERTK), mRNA [NM_006343]	NM_006343	2.56	0.28	9.12	4.6e-06
A_33_P3258362	HBA2	Homo sapiens hemoglobin, alpha 2 (HBA2), mRNA [NM_000517]	NM_000517	2.09	0.23	9.12	2.21e-05
A_33_P3298043	ABCC6	Homo sapiens ATP-binding cassette, sub-family C (CFTR/MRP), member 6 (ABCC6), transcript variant 2, mRNA [NM_001079528]	NM_001079528	2.93	0.32	9.09	3e-07
A_22_P00002061	lnc-BLID-1	LNCipedia lincRNA (lnc-BLID-1), lincRNA [lnc-BLID-1:8]	AK123947	2.27	0.25	9.09	0.0008065
A_23_P167493	CARTPT	Homo sapiens CART prepropeptide (CARTPT), mRNA [NM_004291]	NM_004291	6.63	0.73	9.07	0.000934
A_23_P98686	ATHL1	Homo sapiens ATH1, acid trehalase-like 1 (yeast) (ATHL1), mRNA [NM_025092]	NM_025092	3.17	0.35	9.06	0.0001958
A_33_P3671291	SNORA12	EST91069 Synovial sarcoma Homo sapiens cDNA 5' end, mRNA sequence [AA378382]	AA378382	2.45	0.27	9.05	2.15e-05
A_21_P0002852	SEMA3B-AS1	Homo sapiens SEMA3B antisense RNA 1 (head to head) (SEMA3B-AS1), long non-coding RNA [NR_110702]	NR_110702	2.73	0.3	9.05	0.0001435
A_33_P3311439	GCH1	Homo sapiens GTP cyclohydrolase 1 (GCH1), transcript variant 4, mRNA [NM_001024071]	NM_001024071	2.55	0.28	9.01	1e-07
A_19_P00322096	TDRG1	Homo sapiens testis development related 1 (non-protein coding) (TDRG1), long non-coding RNA [NR_024015]	NR_024015	3.02	0.34	9.01	1.8e-05
A_23_P136978	SRPX2	Homo sapiens sushi-repeat containing protein, X-linked 2 (SRPX2), mRNA [NM_014467]	NM_014467	2.08	0.23	8.95	0.0001949
A_22_P00015029	HOXC-AS1	Homo sapiens HOXC cluster antisense RNA 1 (HOXC-AS1), long non-coding RNA [NR_047504]	NR_047504	2.73	0.31	8.89	3.86e-05
A_24_P240259	LRRC31	Homo sapiens leucine rich repeat containing 31 (LRRC31), transcript variant 1, mRNA [NM_024727]	NM_024727	2.25	0.25	8.84	0.0001628
A_24_P257416	CXCL2	Homo sapiens chemokine (C-X-C motif) ligand 2 (CXCL2), mRNA [NM_002089]	NM_002089	2.04	0.23	8.83	1.51e-05
A_21_P0000116	MID1	Homo sapiens midline 1 (MID1), transcript variant 6, mRNA [NM_001193278]	NM_001193278	2.05	0.23	8.82	0.0003899
A_24_P822692	CCER2	Homo sapiens coiled-coil glutamate-rich protein 2 (CCER2), mRNA [NM_001243212]	NM_001243212	3.13	0.36	8.81	0.000476
A_21_P0010562	XLOC_l2_000427	BROAD Institute lincRNA (XLOC_l2_000427), lincRNA [TCONS_l2_00000598]		2.49	0.28	8.8	0.0006077
A_21_P0010322	lnc-WDR4-1	PREDICTED: Homo sapiens collagen alpha-3(IV) chain-like (LOC102725326), mRNA [XM_006710093]		2.69	0.31	8.78	0.0001411
A_24_P6674	WDR31	Homo sapiens WD repeat domain 31 (WDR31), transcript variant 1, mRNA [NM_001012361]	NM_001012361	2.14	0.24	8.78	0.0002676
A_22_P00002084		DB203956 TRACH2 Homo sapiens cDNA clone TRACH2015039 5', mRNA sequence [DB203956]		1.71	0.2	8.77	0.0001048
A_23_P20494	NDRG1	Homo sapiens N-myc downstream regulated 1 (NDRG1), transcript variant 2, mRNA [NM_006096]	NM_006096	3.88	0.44	8.76	2.73e-05
A_21_P0000241	SNORA33	Homo sapiens small nucleolar RNA, H/ACA box 33 (SNORA33), small nucleolar RNA [NR_002436]	NR_002436	3.25	0.37	8.75	1.07e-05
A_24_P252043	PTP4A1	Homo sapiens protein tyrosine phosphatase type IVA, member 1 (PTP4A1), mRNA [NM_003463]	NM_003463	2.79	0.32	8.75	8.14e-05
A_23_P142239	YIF1B	Homo sapiens Yip1 interacting factor homolog B (S. cerevisiae) (YIF1B), transcript variant 7, mRNA [NM_001145463]	NM_001145463	2.47	0.28	8.73	7.2e-06
A_22_P00007962	lnc-ID1-1	LNCipedia lincRNA (lnc-ID1-1), lincRNA [lnc-ID1-1:1]		2.62	0.3	8.73	0.0007543
A_33_P3262789	REEP6	Homo sapiens receptor accessory protein 6 (REEP6), mRNA [NM_138393]	NM_138393	2.47	0.28	8.69	0.0002998
A_21_P0001106				2.67	0.31	8.68	3.11e-05
A_33_P3260322	NR6A1	Homo sapiens nuclear receptor subfamily 6, group A, member 1 (NR6A1), transcript variant 1, mRNA [NM_033334]	NM_033334	1.7	0.2	8.65	5.4e-06
A_32_P146113	ARMC12	Homo sapiens armadillo repeat containing 12 (ARMC12), transcript variant 1, mRNA [NM_145028]	NM_145028	1.9	0.22	8.64	0.0007386
A_22_P00006212	lnc-FAM43A-8	LNCipedia lincRNA (lnc-FAM43A-8), lincRNA [lnc-FAM43A-8:2]	AK091527	3.37	0.39	8.55	5.6e-06
A_32_P107876	FRAS1	Homo sapiens Fraser extracellular matrix complex subunit 1 (FRAS1), transcript variant 1, mRNA [NM_025074]	NM_025074	2.38	0.28	8.54	3.73e-05
A_21_P0003067	lnc-ATP11B-1	LNCipedia lincRNA (lnc-ATP11B-1), lincRNA [lnc-ATP11B-1:1]		3.42	0.4	8.53	1.3e-06
A_33_P3393986				3.09	0.36	8.53	2.83e-05
A_23_P46673		protein tyrosine phosphatase type IVA, member 1 pseudogene 7 [Source:HGNC Symbol;Acc:HGNC:41934] [ENST00000423476]	DM107643	2.95	0.35	8.52	0.0002632
A_22_P00016354	LOC728730	Homo sapiens uncharacterized LOC728730 (LOC728730), long non-coding RNA [NR_037875]	NR_037875	2.14	0.25	8.49	5.4e-06
A_33_P3399064	RNA5-8S5	Homo sapiens RNA, 5.8S ribosomal 5 (RNA5-8S5), ribosomal RNA [NR_003285]	NR_003285	1.98	0.23	8.48	7.73e-05
A_33_P3306068	MYCL	Homo sapiens v-myc avian myelocytomatosis viral oncogene lung carcinoma derived homolog (MYCL), transcript variant 1, mRNA [NM_001033081]	NM_001033081	2.34	0.28	8.48	0.0001662
A_21_P0006483	lnc-EGFL6-2	LNCipedia lincRNA (lnc-EGFL6-2), lincRNA [lnc-EGFL6-2:1]		2.1	0.25	8.46	9.8e-06
A_21_P0012328	XLOC_l2_009441	BROAD Institute lincRNA (XLOC_l2_009441), lincRNA [TCONS_l2_00018295]		2.78	0.33	8.46	0.0002476
A_23_P148273	MAGT1	Homo sapiens magnesium transporter 1 (MAGT1), mRNA [NM_032121]	NM_032121	6.97	0.83	8.43	3.51e-05
A_33_P3413905	ADM2	Homo sapiens adrenomedullin 2 (ADM2), transcript variant 1, mRNA [NM_024866]	NM_024866	3.1	0.37	8.42	3.5e-06
A_33_P3300965	HOXC6	Homo sapiens homeobox C6 (HOXC6), transcript variant 1, mRNA [NM_004503]	NM_004503	2.85	0.34	8.41	2.84e-05
A_21_P0006394	lnc-PTGES2-1	LNCipedia lincRNA (lnc-PTGES2-1), lincRNA [lnc-PTGES2-1:3]		1.91	0.23	8.4	0.0003197
A_23_P343261	LINC00337	Homo sapiens long intergenic non-protein coding RNA 337 (LINC00337), long non-coding RNA [NR_103534]	NR_103534	2.49	0.3	8.37	0.0001654
A_22_P00019042	GSTM5	glutathione S-transferase mu 5 [Source:HGNC Symbol;Acc:HGNC:4637] [ENST00000429410]		3.97	0.47	8.37	0.0009089
A_23_P164042	ERN1	Homo sapiens endoplasmic reticulum to nucleus signaling 1 (ERN1), mRNA [NM_001433]	NM_001433	3.17	0.38	8.35	0.0004927
A_33_P3316539	SLC7A2	Homo sapiens solute carrier family 7 (cationic amino acid transporter, y+ system), member 2 (SLC7A2), transcript variant 2, mRNA [NM_001008539]	NM_001008539	2.42	0.29	8.34	9.6e-06
A_23_P54144	BMP4	Homo sapiens bone morphogenetic protein 4 (BMP4), transcript variant 1, mRNA [NM_001202]	NM_001202	1.58	0.19	8.33	3.6e-06
A_22_P00005863	ERN1	endoplasmic reticulum to nucleus signaling 1 [Source:HGNC Symbol;Acc:HGNC:3449] [ENST00000433197]	XM_006721769	3.44	0.41	8.32	8.3e-06
A_33_P3292060	ZNF331	Homo sapiens zinc finger protein 331 (ZNF331), transcript variant 1, mRNA [NM_018555]	NM_018555	3.83	0.46	8.31	0.0001462
A_33_P3420235	ARPC5	actin related protein 2/3 complex, subunit 5, 16kDa [Source:HGNC Symbol;Acc:HGNC:708] [ENST00000367534]		2.4	0.29	8.3	2.75e-05
A_21_P0005662	LOC101930275	PREDICTED: Homo sapiens uncharacterized LOC101930275 (LOC101930275), ncRNA [XR_428319]	XR_428319	1.87	0.23	8.3	0.0003325
A_24_P52921	BCAT1	Homo sapiens branched chain amino-acid transaminase 1, cytosolic (BCAT1), transcript variant 1, mRNA [NM_005504]	NM_005504	3.3	0.4	8.28	1.99e-05
A_21_P0006998	lnc-ZWINT-1	LNCipedia lincRNA (lnc-ZWINT-1), lincRNA [lnc-ZWINT-1:1]		2.37	0.29	8.28	0.0005872
A_33_P3242543	MAOA	Homo sapiens monoamine oxidase A (MAOA), transcript variant 2, mRNA [NM_001270458]	NM_001270458	1.92	0.23	8.27	1e-07
A_33_P3295655	APBA1	Homo sapiens amyloid beta (A4) precursor protein-binding, family A, member 1 (APBA1), mRNA [NM_001163]	NM_001163	2.15	0.26	8.27	0.0003834
A_21_P0011452	ERVK13-1	Homo sapiens endogenous retrovirus group K13, member 1 (ERVK13-1), long non-coding RNA [NR_040023]		2.63	0.32	8.25	0.0001795
A_19_P00315593				2.78	0.34	8.24	1.2e-06
A_23_P171107	CCNB3	Homo sapiens cyclin B3 (CCNB3), transcript variant 3, mRNA [NM_033031]	NM_033031	2.12	0.26	8.23	3.4e-06
A_23_P133648	FAM8A1	Homo sapiens family with sequence similarity 8, member A1 (FAM8A1), mRNA [NM_016255]	NM_016255	2.06	0.25	8.2	5.97e-05
A_23_P60166	DEPTOR	Homo sapiens DEP domain containing MTOR-interacting protein (DEPTOR), transcript variant 1, mRNA [NM_022783]	NM_022783	2.14	0.26	8.19	0.0003281
A_33_P3383351	COL5A1	collagen, type V, alpha 1 [Source:HGNC Symbol;Acc:HGNC:2209] [ENST00000464187]	AK057231	1.55	0.19	8.18	0.0005773
A_23_P107116	RNF112	Homo sapiens ring finger protein 112 (RNF112), mRNA [NM_007148]	NM_007148	1.93	0.24	8.14	0.0003223
A_23_P343808	SOS1	Homo sapiens son of sevenless homolog 1 (Drosophila) (SOS1), mRNA [NM_005633]	NM_005633	2.87	0.35	8.11	6.76e-05
A_21_P0014132		ALU5_HUMAN (P39192) Alu subfamily SC sequence contamination warning entry, partial (11%) [THC2690033]		2.26	0.28	8.07	1.66e-05
A_22_P00009879	lnc-MFN1-1	ALU8_HUMAN (P39195) Alu subfamily SX sequence contamination warning entry, partial (14%) [THC2573718]		2	0.25	8.07	0.0004239
A_33_P3677061	LOC283887	PREDICTED: Homo sapiens uncharacterized LOC283887 (LOC283887), misc_RNA [XR_132607]	XR_132607	2.29	0.28	8.05	5.5e-06
A_22_P00008311	lnc-ITGB3BP-1	Homo sapiens FOXD3 antisense RNA 6, complete sequence. [KF925354]	KF925354	2.96	0.37	8.05	7.03e-05
A_33_P3233105	MLLT4	Homo sapiens myeloid/lymphoid or mixed-lineage leukemia (trithorax homolog, Drosophila); translocated to, 4 (MLLT4), transcript variant 1, mRNA [NM_001207008]	NM_001207008	2.9	0.36	8.04	7.59e-05
A_22_P00021770	lnc-RHOC-1	Homo sapiens cDNA FLJ20814 fis, clone ADSE01064. [AK000821]	AK000821	2.48	0.31	8.02	0.000908
A_24_P85619		Homo sapiens squamous cell carcinoma-related protein-1 mRNA, complete cds. [AF363068]	AF363068	2.29	0.29	8.01	2.4e-06
A_23_P46871	SLC29A3	Homo sapiens solute carrier family 29 (equilibrative nucleoside transporter), member 3 (SLC29A3), transcript variant 1, mRNA [NM_018344]	NM_018344	3.16	0.39	8.01	< 1e-07
A_22_P00017782	FRY-AS1	Homo sapiens FRY antisense RNA 1 (FRY-AS1), long non-coding RNA [NR_103839]	NR_103839	2.59	0.32	8	0.0002101
A_21_P0011029	LINC01347	Homo sapiens long intergenic non-protein coding RNA 1347 (LINC01347), long non-coding RNA [NR_029401]	NR_029401	2.22	0.28	7.99	0.0001499
A_22_P00003225	LOC100506125	Homo sapiens uncharacterized LOC100506125 (LOC100506125), transcript variant 1, long non-coding RNA [NR_110020]	NR_110020	2.69	0.34	7.99	0.0006014
A_23_P59261	TPBG	Homo sapiens trophoblast glycoprotein (TPBG), transcript variant 1, mRNA [NM_006670]	NM_006670	2.99	0.38	7.94	9.05e-05
A_21_P0013056	XLOC_l2_012847	BROAD Institute lincRNA (XLOC_l2_012847), lincRNA [TCONS_l2_00024570]		3.12	0.39	7.92	0.0009313
A_21_P0007155	lnc-RHOG-2	602971010F1 NIH_MGC_12 Homo sapiens cDNA clone IMAGE:5110226 5', mRNA sequence [BI260813]		2.32	0.29	7.91	8.65e-05
A_24_P209171	SH3BGRL2	Homo sapiens SH3 domain binding glutamate-rich protein like 2 (SH3BGRL2), mRNA [NM_031469]	NM_031469	2.74	0.35	7.87	1.75e-05
A_33_P3359047	LYPD6	Homo sapiens LY6/PLAUR domain containing 6 (LYPD6), transcript variant 1, mRNA [NM_001195685]	NM_001195685	2.95	0.38	7.86	1.18e-05
A_33_P3228558	ARHGAP27	Homo sapiens Rho GTPase activating protein 27 (ARHGAP27), transcript variant 4, mRNA [NM_001282290]	NM_001282290	2.5	0.32	7.86	0.0001398
A_23_P92261	ECE2	Homo sapiens endothelin converting enzyme 2 (ECE2), transcript variant 3, mRNA [NM_032331]	NM_032331	2.69	0.34	7.85	2e-07
A_33_P3221055	LOC101927270	PREDICTED: Homo sapiens uncharacterized LOC101927270 (LOC101927270), transcript variant X4, misc_RNA [XR_432672]	XR_432672	2.45	0.31	7.85	0.0001025
A_23_P425066	CRYBB2	Homo sapiens crystallin, beta B2 (CRYBB2), mRNA [NM_000496]	NM_000496	2.79	0.36	7.79	4e-07
A_33_P3375576	MAP7	Homo sapiens microtubule-associated protein 7 (MAP7), transcript variant 4, mRNA [NM_003980]	NM_003980	2.31	0.3	7.78	1.2e-06
A_33_P3397763	TNFSF9	Homo sapiens tumor necrosis factor (ligand) superfamily, member 9 (TNFSF9), mRNA [NM_003811]	NM_003811	2.56	0.33	7.78	2.01e-05
A_22_P00008771	LOC101927979	PREDICTED: Homo sapiens uncharacterized LOC101927979 (RP5-1050D4.5), ncRNA [XR_243582]	XR_243582	2.02	0.26	7.77	1.36e-05
A_23_P54846	HERPUD1	Homo sapiens homocysteine-inducible, endoplasmic reticulum stress-inducible, ubiquitin-like domain member 1 (HERPUD1), transcript variant 1, mRNA [NM_014685]	NM_014685	4.17	0.54	7.77	1.6e-05
A_21_P0006225	lnc-GAPVD1-2	LNCipedia lincRNA (lnc-GAPVD1-2), lincRNA [lnc-GAPVD1-2:3]		2.09	0.27	7.77	0.0007899
A_23_P21990	SLC23A1	Homo sapiens solute carrier family 23 (ascorbic acid transporter), member 1 (SLC23A1), transcript variant 2, mRNA [NM_152685]	NM_152685	3.04	0.39	7.76	0.0001466
A_23_P218086	TPCN1	Homo sapiens two pore segment channel 1 (TPCN1), transcript variant 1, mRNA [NM_001143819]	NM_001143819	2.2	0.28	7.74	1e-06
A_23_P121926	SEPP1	Homo sapiens selenoprotein P, plasma, 1 (SEPP1), transcript variant 1, mRNA [NM_005410]	NM_005410	1.94	0.25	7.73	3.6e-06
A_21_P0014170	LOC100506885		XR_108682	2.93	0.38	7.73	2.95e-05
A_23_P201808	PPAP2B	Homo sapiens phosphatidic acid phosphatase type 2B (PPAP2B), mRNA [NM_003713]	NM_003713	2.33	0.3	7.71	4.1e-06
A_24_P119201	MBD2	Homo sapiens methyl-CpG binding domain protein 2 (MBD2), transcript variant 2, mRNA [NM_015832]	NM_015832	2.48	0.32	7.71	0.0003148
A_32_P151544	KRT18	Homo sapiens keratin 18, type I (KRT18), transcript variant 1, mRNA [NM_000224]	NM_000224	2.16	0.28	7.7	5.7e-06
A_19_P00322932	LINC00963	Homo sapiens long intergenic non-protein coding RNA 963 (LINC00963), long non-coding RNA [NR_038955]	NR_038955	3.39	0.44	7.66	2.6e-06
A_23_P139704	DUSP6	Homo sapiens dual specificity phosphatase 6 (DUSP6), transcript variant 1, mRNA [NM_001946]	NM_001946	2.58	0.34	7.66	3.9e-06
A_24_P350576	TNIK	Homo sapiens TRAF2 and NCK interacting kinase (TNIK), transcript variant 1, mRNA [NM_015028]	NM_015028	2.35	0.31	7.65	0.0002205
A_22_P00016353	LOC728730	Homo sapiens uncharacterized LOC728730 (LOC728730), long non-coding RNA [NR_037875]	NR_037875	1.82	0.24	7.64	0.0005534
A_21_P0000508	SNAR-D	Homo sapiens small ILF3/NF90-associated RNA D (SNAR-D), small nuclear RNA [NR_024243]	NR_024243	2.88	0.38	7.63	0.0007744
A_23_P57856	BCL6	Homo sapiens B-cell CLL/lymphoma 6 (BCL6), transcript variant 2, mRNA [NM_001130845]	NM_001130845	2.77	0.37	7.6	1.7e-06
A_23_P60775	CELF5	Homo sapiens CUGBP, Elav-like family member 5 (CELF5), transcript variant 1, mRNA [NM_021938]	NM_021938	2.02	0.27	7.59	6.82e-05
A_23_P417415	ACOT11	Homo sapiens acyl-CoA thioesterase 11 (ACOT11), transcript variant 2, mRNA [NM_147161]	NM_147161	2.55	0.34	7.57	5.94e-05
A_23_P423457	SERINC5	Homo sapiens serine incorporator 5 (SERINC5), transcript variant 2, mRNA [NM_178276]	NM_178276	3.19	0.42	7.56	9.1e-06
A_21_P0010485	HCG9	Homo sapiens HLA complex group 9 (non-protein coding) (HCG9), long non-coding RNA [NR_028032]		2.59	0.34	7.56	0.00013
A_21_P0010703	lnc-C1orf177-2	LNCipedia lincRNA (lnc-C1orf177-2), lincRNA [lnc-C1orf177-2:2]		2.31	0.31	7.55	1.46e-05
A_24_P339858	TSPEAR-AS2	Homo sapiens TSPEAR antisense RNA 2 (TSPEAR-AS2), transcript variant 1, long non-coding RNA [NR_026547]	NR_026547	1.96	0.26	7.48	0.0001541
A_33_P3390713		Q8NBP6_HUMAN (Q8NBP6) CDNA PSEC0058 fis, clone NT2RP2000636, partial (27%) [THC2725482]		2.42	0.32	7.48	0.0001992
A_23_P128375	FAM222A	Homo sapiens family with sequence similarity 222, member A (FAM222A), mRNA [NM_032829]	NM_032829	3.2	0.43	7.47	6.2e-06
A_22_P00024088				2.22	0.3	7.44	1.05e-05
A_23_P120504	TMEM74B	Homo sapiens transmembrane protein 74B (TMEM74B), mRNA [NM_018354]	NM_018354	2.61	0.35	7.44	5.52e-05
A_21_P0010476	lnc-RASL10A-1	LNCipedia lincRNA (lnc-RASL10A-1), lincRNA [lnc-RASL10A-1:1]		1.99	0.27	7.44	0.0007561
A_21_P0000153	NR3C1	Homo sapiens nuclear receptor subfamily 3, group C, member 1 (glucocorticoid receptor) (NR3C1), transcript variant 8, mRNA [NM_001204265]	NM_001204265	1.71	0.23	7.42	0.0002973
A_22_P00011997	lnc-PLCD1-1	Homo sapiens cDNA clone IMAGE:5266862. [BC040563]	BC040563	2.28	0.31	7.4	4.13e-05
A_23_P68031	STAT4	Homo sapiens signal transducer and activator of transcription 4 (STAT4), transcript variant 1, mRNA [NM_003151]	NM_003151	1.55	0.21	7.39	3.1e-05
A_33_P3396389	IL1R1	Homo sapiens interleukin 1 receptor, type I (IL1R1), transcript variant 1, mRNA [NM_000877]	NM_000877	2.9	0.39	7.39	3.61e-05
A_23_P255076	RWDD2A	Homo sapiens RWD domain containing 2A (RWDD2A), mRNA [NM_033411]	NM_033411	2.8	0.38	7.37	3.1e-06
A_33_P3337182				1.95	0.26	7.36	9.35e-05
A_22_P00000616	lnc-ACOT9-1	601273442F1 NIH_MGC_20 Homo sapiens cDNA clone IMAGE:3614530 5', mRNA sequence [BE386236]		1.95	0.27	7.34	1.25e-05
A_33_P3279526		argininosuccinate synthetase 1 pseudogene 11 [Source:HGNC Symbol;Acc:HGNC:761] [ENST00000441309]		3.24	0.44	7.33	7.1e-06
A_21_P0012264	CRYBB2P1	Homo sapiens crystallin, beta B2 pseudogene 1 (CRYBB2P1), transcript variant 2, non-coding RNA [NR_033734]	NR_033734	2.78	0.38	7.32	5e-06
A_33_P3237207	C2orf72	Homo sapiens chromosome 2 open reading frame 72 (C2orf72), mRNA [NM_001144994]	NM_001144994	2.86	0.39	7.32	5e-06
A_21_P0000270	SNORA63	Homo sapiens small nucleolar RNA, H/ACA box 63 (SNORA63), small nucleolar RNA [NR_002586]	NR_002586	2.61	0.36	7.32	4.39e-05
A_19_P00322977	LINC-PINT	Homo sapiens long intergenic non-protein coding RNA, p53 induced transcript (LINC-PINT), transcript variant 7, long non-coding RNA [NR_109854]	NR_109854	2.03	0.28	7.31	2.15e-05
A_33_P3302652		chromosome 1 open reading frame 132 [Source:HGNC Symbol;Acc:HGNC:32018] [ENST00000487977]	XR_425100	1.88	0.26	7.31	0.0002461
A_22_P00014171	MALAT1	Homo sapiens metastasis associated lung adenocarcinoma transcript 1 (non-protein coding) (MALAT1), long non-coding RNA [NR_002819]	NR_002819	2	0.27	7.3	0.0001755
A_33_P3265624				2.6	0.36	7.3	0.0005824
A_23_P315836	BAIAP2	Homo sapiens BAI1-associated protein 2 (BAIAP2), transcript variant 2, mRNA [NM_017451]	NM_017451	1.8	0.25	7.29	8.5e-06
A_23_P149975	FAM107B	Homo sapiens family with sequence similarity 107, member B (FAM107B), transcript variant 2, mRNA [NM_031453]	NM_031453	2.11	0.29	7.28	2.5e-06
A_23_P22854	PGPEP1	Homo sapiens pyroglutamyl-peptidase I (PGPEP1), transcript variant 1, mRNA [NM_017712]	NM_017712	2.21	0.3	7.28	4.2e-06
A_21_P0001010	lnc-RP3-377D14.1.1-7	LNCipedia lincRNA (lnc-RP3-377D14.1.1-7), lincRNA [lnc-RP3-377D14.1.1-7:3]		2.46	0.34	7.27	0.0003867
A_33_P3385266	ABCC6	Homo sapiens ATP-binding cassette, sub-family C (CFTR/MRP), member 6 (ABCC6), transcript variant 2, mRNA [NM_001079528]	NM_001079528	2.26	0.31	7.25	4.7e-06
A_33_P3390673	XLOC_l2_001559	BROAD Institute lincRNA (XLOC_l2_001559), lincRNA [TCONS_l2_00002992]		2.34	0.32	7.25	0.0008602
A_33_P3326730	CCDC183	Homo sapiens coiled-coil domain containing 183 (CCDC183), mRNA [NM_001039374]	NM_001039374	2.71	0.37	7.23	5.54e-05
A_21_P0013057	XLOC_l2_012847	BROAD Institute lincRNA (XLOC_l2_012847), lincRNA [TCONS_l2_00024571]		2.72	0.38	7.23	0.0002965
A_22_P00000184	lnc-ABHD16B-1	Homo sapiens cDNA FLJ20825 fis, clone ADSE00160. [AK000832]	AK000832	2.57	0.36	7.23	0.0007096
A_24_P818010	LOC729737	Homo sapiens uncharacterized LOC729737 (LOC729737), long non-coding RNA [NR_039983]	NR_039983	2.16	0.3	7.22	3.17e-05
A_23_P208788	C19orf33	Homo sapiens chromosome 19 open reading frame 33 (C19orf33), mRNA [NM_033520]	NM_033520	2.31	0.32	7.2	3.6e-06
A_23_P157569	ADHFE1	Homo sapiens alcohol dehydrogenase, iron containing, 1 (ADHFE1), mRNA [NM_144650]	NM_144650	1.67	0.23	7.2	0.0003724
A_22_P00009577		Homo sapiens mRNA full length insert cDNA clone EUROIMAGE 1090207. [AJ420543]	AJ420543	2.47	0.34	7.18	3.7e-06
A_21_P0013194	LOC729737	Homo sapiens uncharacterized LOC729737 (LOC729737), long non-coding RNA [NR_039983]	NR_039983	2.51	0.35	7.17	0.0001531
A_22_P00003178				1.36	0.19	7.16	1.03e-05
A_21_P0014437		Homo sapiens cDNA clone IMAGE:5259731. [BC033052]	BC033052	2.28	0.32	7.16	6.79e-05
A_23_P217917	GSTM4	Homo sapiens glutathione S-transferase mu 4 (GSTM4), transcript variant 2, mRNA [NM_147148]	NM_147148	1.74	0.24	7.16	0.000109
A_22_P00015351	lnc-SPRYD7-1	LNCipedia lincRNA (lnc-SPRYD7-1), lincRNA [lnc-SPRYD7-1:2]	BC026275	2.4	0.34	7.14	1.3e-06
A_33_P3367899	FRAT1	Homo sapiens frequently rearranged in advanced T-cell lymphomas 1 (FRAT1), mRNA [NM_005479]	NM_005479	3.72	0.52	7.14	4.4e-06
A_23_P357185	CHDH	Homo sapiens choline dehydrogenase (CHDH), mRNA [NM_018397]	NM_018397	2.67	0.37	7.14	1.43e-05
A_23_P332326	ARHGEF19	Homo sapiens Rho guanine nucleotide exchange factor (GEF) 19 (ARHGEF19), mRNA [NM_153213]	NM_153213	2.61	0.37	7.14	1.99e-05
A_19_P00321390	LOC100422737	Homo sapiens uncharacterized LOC100422737 (LOC100422737), long non-coding RNA [NR_033557]	NR_033557	1.29	0.18	7.14	8.14e-05
A_22_P00025049	ANXA4	annexin A4 [Source:HGNC Symbol;Acc:HGNC:542] [ENST00000418066]	DB179679	2.5	0.35	7.11	6.4e-06
A_24_P218814	RDH5	Homo sapiens retinol dehydrogenase 5 (11-cis/9-cis) (RDH5), transcript variant 2, mRNA [NM_002905]	NM_002905	2.37	0.33	7.09	6.4e-06
A_33_P3374010	SHANK2	Homo sapiens SH3 and multiple ankyrin repeat domains 2 (SHANK2), transcript variant 1, mRNA [NM_012309]	NM_012309	2.07	0.29	7.08	0.0008246
A_23_P62607	IL22RA1	Homo sapiens interleukin 22 receptor, alpha 1 (IL22RA1), mRNA [NM_021258]	NM_021258	1.94	0.27	7.07	5.17e-05
A_33_P3221999	GSDMB	Homo sapiens gasdermin B (GSDMB), transcript variant 3, mRNA [NM_001165958]	NM_001165958	1.95	0.28	7.07	0.0001055
A_33_P3422659	GDAP1	Homo sapiens ganglioside induced differentiation associated protein 1 (GDAP1), transcript variant 1, mRNA [NM_018972]	NM_018972	1.82	0.26	7.06	0.000266
A_23_P69810	AGPAT9	Homo sapiens 1-acylglycerol-3-phosphate O-acyltransferase 9 (AGPAT9), transcript variant 1, mRNA [NM_032717]	NM_032717	1.84	0.26	7.05	1.5e-06
A_23_P314101	SUSD2	Homo sapiens sushi domain containing 2 (SUSD2), mRNA [NM_019601]	NM_019601	2.83	0.4	7.05	0.0001294
A_23_P436526	SLC25A42	Homo sapiens solute carrier family 25, member 42 (SLC25A42), mRNA [NM_178526]	NM_178526	2.56	0.36	7.04	1.4e-06
A_21_P0013196	LOC101928976			3.15	0.45	7.03	0.0002091
A_33_P3400147	TLE6	Homo sapiens transducin-like enhancer of split 6 (TLE6), transcript variant 1, mRNA [NM_001143986]	NM_001143986	2.1	0.3	7.02	3.71e-05
A_22_P00013300				2.46	0.35	7.01	0.0001069
A_21_P0013439				2.53	0.36	7.01	0.0002139
A_22_P00017352	GABPB1-AS1	Homo sapiens GABPB1 antisense RNA 1 (GABPB1-AS1), long non-coding RNA [NR_024490]	NR_024490	2.02	0.29	7	1.87e-05
A_24_P150466	SMOC1	Homo sapiens SPARC related modular calcium binding 1 (SMOC1), transcript variant 1, mRNA [NM_001034852]	NM_001034852	2.82	0.4	6.98	2e-07
A_21_P0005628	CCAT1	Homo sapiens colon cancer associated transcript 1 (non-protein coding) (CCAT1), long non-coding RNA [NR_108049]	NR_108049	2.49	0.36	6.98	2.69e-05
A_33_P3217743	LINC01061	Homo sapiens long intergenic non-protein coding RNA 1061 (LINC01061), long non-coding RNA [NR_037596]		2.15	0.31	6.98	0.0005289
A_33_P3316878	CHPF	Homo sapiens chondroitin polymerizing factor (CHPF), transcript variant 1, mRNA [NM_024536]	NM_024536	2.34	0.34	6.97	2e-07
A_22_P00024094	lnc-BEST4-1	LNCipedia lincRNA (lnc-BEST4-1), lincRNA [lnc-BEST4-1:2]		2.45	0.35	6.96	0.0009157
A_33_P3385775	ZNF703	zinc finger protein 703 [Source:HGNC Symbol;Acc:HGNC:25883] [ENST00000331569]	AK024361	2.52	0.36	6.95	1.11e-05
A_21_P0014610				2.85	0.41	6.94	0.0001515
A_33_P3363665	NFYC	Homo sapiens nuclear transcription factor Y, gamma (NFYC), transcript variant 3, mRNA [NM_001142587]	NM_001142587	2.61	0.38	6.93	5.9e-06
A_23_P32404	ISG20	Homo sapiens interferon stimulated exonuclease gene 20kDa (ISG20), transcript variant 1, mRNA [NM_002201]	NM_002201	2.2	0.32	6.93	4.31e-05
A_22_P00002000	FBXL19-AS1	Homo sapiens FBXL19 antisense RNA 1 (head to head) (FBXL19-AS1), long non-coding RNA [NR_024348]	NR_024348	2.53	0.37	6.93	8.24e-05
A_21_P0000372	SNORD45C	Homo sapiens small nucleolar RNA, C/D box 45C (SNORD45C), small nucleolar RNA [NR_003042]	NR_003042	2.27	0.33	6.87	0.0001452
A_33_P3413808	PABPC1L	Homo sapiens poly(A) binding protein, cytoplasmic 1-like (PABPC1L), mRNA [NM_001124756]	NM_001124756	1.97	0.29	6.86	2.27e-05
A_24_P734720	CCNYL1	Homo sapiens cyclin Y-like 1 (CCNYL1), transcript variant 2, mRNA [NM_152523]	NM_152523	2.62	0.38	6.86	3.33e-05
A_23_P108932	RPL23AP32	Homo sapiens ribosomal protein L23a pseudogene 32 (RPL23AP32), non-coding RNA [NR_002229]	NR_002229	2.57	0.38	6.84	9.53e-05
A_33_P3334443	FAM69A	Homo sapiens family with sequence similarity 69, member A (FAM69A), transcript variant 4, mRNA [NM_001252271]	NM_001252271	2.87	0.42	6.83	2e-06
A_23_P393645	ADAMTS13	Homo sapiens ADAM metallopeptidase with thrombospondin type 1 motif, 13 (ADAMTS13), transcript variant 1, mRNA [NM_139025]	NM_139025	1.89	0.28	6.83	5.09e-05
A_21_P0014202	MKLN1-AS	Homo sapiens MKLN1 antisense RNA (MKLN1-AS), long non-coding RNA [NR_125364]	NR_125364	1.84	0.27	6.82	0.0005486
A_33_P3343485	HIP1	huntingtin interacting protein 1 [Source:HGNC Symbol;Acc:HGNC:4913] [ENST00000479835]	AY358103	2.88	0.42	6.81	8.9e-06
A_33_P3587376	SNAR-A3	Homo sapiens small ILF3/NF90-associated RNA A3 (SNAR-A3), small nuclear RNA [NR_024214]	NR_024214	2.64	0.39	6.81	0.0007343
A_22_P00023079	lnc-MYO6-1	Homo sapiens cDNA FLJ14090 fis, clone MAMMA1000264. [AK024152]	AK024152	2.01	0.3	6.8	2.9e-06
A_21_P0000884	ERVK13-1	Homo sapiens endogenous retrovirus group K13, member 1 (ERVK13-1), long non-coding RNA [NR_040023]	NR_040023	1.73	0.25	6.8	0.0003827
A_23_P29248	TST	Homo sapiens thiosulfate sulfurtransferase (rhodanese) (TST), transcript variant 1, mRNA [NM_003312]	NM_003312	2.45	0.36	6.79	< 1e-07
A_23_P77328	GCHFR	Homo sapiens GTP cyclohydrolase I feedback regulator (GCHFR), mRNA [NM_005258]	NM_005258	2.17	0.32	6.78	< 1e-07
A_33_P3334625	FLJ41327	Homo sapiens cDNA FLJ41327 fis, clone BRAMY2047169. [AK123321]	AK123321	3.31	0.49	6.77	8.7e-06
A_22_P00024021	lnc-PRDX6-1	LNCipedia lincRNA (lnc-PRDX6-1), lincRNA [lnc-PRDX6-1:1]		2.32	0.34	6.77	0.000244
A_33_P3718152	lnc-ACOT1-3	Homo sapiens cDNA FLJ31314 fis, clone LIVER1000278. [AK055876]	AK055876	2.94	0.43	6.77	0.0003002
A_22_P00005479	lnc-DYNLRB1-1	LNCipedia lincRNA (lnc-DYNLRB1-1), lincRNA [lnc-DYNLRB1-1:1]		1.72	0.25	6.77	0.0006087
A_23_P326142	SND1-IT1	Homo sapiens SND1 intronic transcript 1 (non-protein coding) (SND1-IT1), long non-coding RNA [NR_027330]	NR_027330	2.46	0.36	6.75	0.0005672
A_21_P0011824	LINC01125	Homo sapiens long intergenic non-protein coding RNA 1125 (LINC01125), long non-coding RNA [NR_038386]	NR_038386	2.25	0.33	6.73	0.0002458
A_21_P0004683				1.8	0.27	6.72	0.0001236
A_23_P133474	GPX3	Homo sapiens glutathione peroxidase 3 (plasma) (GPX3), mRNA [NM_002084]	NM_002084	2.8	0.42	6.71	7.8e-06
A_23_P202156	NFKB2	Homo sapiens nuclear factor of kappa light polypeptide gene enhancer in B-cells 2 (p49/p100) (NFKB2), transcript variant 3, mRNA [NM_001288724]	NM_001288724	2.62	0.39	6.71	2.68e-05
A_21_P0000147	PGM3	Homo sapiens phosphoglucomutase 3 (PGM3), transcript variant 4, mRNA [NM_001199919]	NM_001199919	2.75	0.41	6.7	1.1e-06
A_33_P3248615		Q9P1R3_HUMAN (Q9P1R3) HDCME13P (Fragment), partial (92%) [THC2691933]		2.6	0.39	6.7	2.82e-05
A_33_P3240912	MAGT1	Homo sapiens magnesium transporter 1 (MAGT1), mRNA [NM_032121]	NM_032121	2.6	0.39	6.69	3e-06
A_21_P0000271	SNORA4	Homo sapiens small nucleolar RNA, H/ACA box 4 (SNORA4), small nucleolar RNA [NR_002588]	NR_002588	2.61	0.39	6.68	4.41e-05
A_21_P0000095	HDHD1	Homo sapiens haloacid dehalogenase-like hydrolase domain containing 1 (HDHD1), transcript variant 3, mRNA [NM_001178135]	NM_001178135	1.98	0.3	6.68	0.000198
A_33_P3396891	AVPI1	Homo sapiens arginine vasopressin-induced 1 (AVPI1), mRNA [NM_021732]	NM_021732	2.15	0.32	6.67	1.04e-05
A_23_P98350	BIRC3	Homo sapiens baculoviral IAP repeat containing 3 (BIRC3), transcript variant 1, mRNA [NM_001165]	NM_001165	1.48	0.22	6.67	1.17e-05
A_23_P143885	ARHGEF3	Homo sapiens Rho guanine nucleotide exchange factor (GEF) 3 (ARHGEF3), transcript variant 3, mRNA [NM_019555]	NM_019555	2.59	0.39	6.65	5e-07
A_23_P256603	MLLT4	Homo sapiens myeloid/lymphoid or mixed-lineage leukemia (trithorax homolog, Drosophila); translocated to, 4 (MLLT4), transcript variant 1, mRNA [NM_001207008]	NM_001207008	3.22	0.48	6.64	0.0001309
A_23_P413788	FUT11	Homo sapiens fucosyltransferase 11 (alpha (1,3) fucosyltransferase) (FUT11), transcript variant 1, mRNA [NM_173540]	NM_173540	2.41	0.36	6.63	6.55e-05
A_33_P3280950	A2M-AS1	Homo sapiens A2M antisense RNA 1 (head to head) (A2M-AS1), long non-coding RNA [NR_026971]	NR_026971	2.7	0.41	6.62	7.2e-06
A_33_P3244013	NEBL	Homo sapiens nebulette (NEBL), transcript variant 1, mRNA [NM_006393]	NM_006393	2.01	0.3	6.62	5.72e-05
A_24_P174367	PPP1R2	Homo sapiens protein phosphatase 1, regulatory (inhibitor) subunit 2 (PPP1R2), transcript variant 2, mRNA [NM_006241]	NM_006241	3.42	0.52	6.61	1.2e-05
A_22_P00015927	lnc-TCL1B-2	LNCipedia lincRNA (lnc-TCL1B-2), lincRNA [lnc-TCL1B-2:1]		2.6	0.39	6.61	0.0002863
A_23_P101516	KCNC3	Homo sapiens potassium channel, voltage gated Shaw related subfamily C, member 3 (KCNC3), mRNA [NM_004977]	NM_004977	2.5	0.38	6.59	4.2e-05
A_23_P11629	TMEM61	Homo sapiens transmembrane protein 61 (TMEM61), mRNA [NM_182532]	NM_182532	1.51	0.23	6.59	0.0006901
A_21_P0005030	lnc-KLHL31-2	LNCipedia lincRNA (lnc-KLHL31-2), lincRNA [lnc-KLHL31-2:3]		1.86	0.28	6.58	2.3e-06
A_24_P269129	ZDHHC14	Homo sapiens zinc finger, DHHC-type containing 14 (ZDHHC14), transcript variant 2, mRNA [NM_153746]	NM_153746	2.19	0.33	6.58	0.0001496
A_33_P3402086				1.83	0.28	6.56	1.2e-05
A_19_P00325158	MALAT1	Homo sapiens metastasis associated lung adenocarcinoma transcript 1 (non-protein coding) (MALAT1), long non-coding RNA [NR_002819]	NR_002819	1.8	0.27	6.55	0.0009293
A_22_P00008459	LOC101927221	Homo sapiens uncharacterized LOC101927221 (LOC101927221), long non-coding RNA [NR_125415]	NR_125415	1.32	0.2	6.54	0.0005735
A_33_P3369834	REEP6	Homo sapiens receptor accessory protein 6 (REEP6), mRNA [NM_138393]	NM_138393	2.46	0.38	6.53	1.13e-05
A_21_P0010674	LOC101928670	PREDICTED: Homo sapiens uncharacterized LOC101928670 (LOC101928670), transcript variant X2, ncRNA [XR_431954]		2.13	0.33	6.53	4.62e-05
A_23_P57534	DDX17	Homo sapiens DEAD (Asp-Glu-Ala-Asp) box helicase 17 (DDX17), transcript variant 1, mRNA [NM_006386]	NM_006386	2.93	0.45	6.52	4e-06
A_21_P0013299	XLOC_l2_013808	BROAD Institute lincRNA (XLOC_l2_013808), lincRNA [TCONS_l2_00026542]		2.68	0.41	6.52	0.0002531
A_19_P00316110		long intergenic non-protein coding RNA 313 [Source:HGNC Symbol;Acc:HGNC:16416] [ENST00000427188]	XR_425284	2.36	0.36	6.51	0.0007073
A_33_P3239317	LINC01144	Homo sapiens long intergenic non-protein coding RNA 1144 (LINC01144), long non-coding RNA [NR_024270]	NR_024270	1.95	0.3	6.48	9.76e-05
A_21_P0010340		AK220401 mKIAA1543 protein {Mus musculus} (exp=-1; wgp=0; cg=0), partial (3%) [THC2764081]		2.33	0.36	6.48	0.0003524
A_33_P3229037				1.52	0.23	6.46	2e-06
A_33_P3304748				2.6	0.4	6.46	0.0001752
A_23_P393880	KIAA1244	Homo sapiens KIAA1244 (KIAA1244), mRNA [NM_020340]	NM_020340	2.08	0.32	6.45	0.0001393
A_33_P3221748	RUNX3	Homo sapiens runt-related transcription factor 3 (RUNX3), transcript variant 1, mRNA [NM_001031680]	NM_001031680	2.64	0.41	6.44	4.8e-06
A_22_P00007712	HCG9	Homo sapiens HLA complex group 9 (non-protein coding) (HCG9), long non-coding RNA [NR_028032]	NR_028032	2.76	0.43	6.44	2.28e-05
A_23_P218190	CAPN3	Homo sapiens calpain 3, (p94) (CAPN3), transcript variant 1, mRNA [NM_000070]	NM_000070	2.77	0.43	6.44	0.0001608
A_24_P261417	DKK3	Homo sapiens dickkopf WNT signaling pathway inhibitor 3 (DKK3), transcript variant 1, mRNA [NM_015881]	NM_015881	1.95	0.3	6.44	0.0002952
A_33_P3281358	ARF3	ADP-ribosylation factor 3 [Source:HGNC Symbol;Acc:HGNC:654] [ENST00000472621]	XM_005268856	2.58	0.4	6.44	0.000507
A_19_P00802433	LINC01564	Homo sapiens long intergenic non-protein coding RNA 1564 (LINC01564), long non-coding RNA [NR_125841]		2.66	0.41	6.43	2.15e-05
A_22_P00012015	lnc-PLD1-2	LNCipedia lincRNA (lnc-PLD1-2), lincRNA [lnc-PLD1-2:1]		2.71	0.42	6.43	0.0004085
A_33_P3370434	LINC01336	Homo sapiens long intergenic non-protein coding RNA 1336 (LINC01336), long non-coding RNA [NR_126375]		1.65	0.26	6.43	0.00048
A_33_P3314813	C11orf94	Homo sapiens chromosome 11 open reading frame 94 (C11orf94), mRNA [NM_001080446]	NM_001080446	2.17	0.34	6.43	0.0006285
A_21_P0010637	LINC01057	Homo sapiens long intergenic non-protein coding RNA 1057 (LINC01057), long non-coding RNA [NR_104131]		1.95	0.3	6.42	7.68e-05
A_22_P00004635	LOC101927571	Homo sapiens uncharacterized LOC101927571 (LOC101927571), long non-coding RNA [NR_110782]	NR_110782	1.93	0.3	6.42	0.0005296
A_33_P3420078	LRP11	low density lipoprotein receptor-related protein 11 [Source:HGNC Symbol;Acc:HGNC:16936] [ENST00000367368]		1.23	0.19	6.41	0.0001373
A_23_P96827	APCS	Homo sapiens amyloid P component, serum (APCS), mRNA [NM_001639]	NM_001639	2.75	0.43	6.4	0.0003207
A_19_P00319537	LINC01091	Homo sapiens long intergenic non-protein coding RNA 1091 (LINC01091), transcript variant 1, long non-coding RNA [NR_027105]	NR_027105	1.21	0.19	6.4	0.0009537
A_21_P0012276	SLC25A15	Homo sapiens solute carrier family 25 (mitochondrial carrier; ornithine transporter) member 15 (SLC25A15), mRNA [NM_014252]	NM_014252	2.36	0.37	6.39	8.15e-05
A_21_P0010338		ALU1_HUMAN (P39188) Alu subfamily J sequence contamination warning entry, partial (18%) [THC2773672]		2.57	0.4	6.39	0.0001709
A_23_P22994	NFYC	Homo sapiens nuclear transcription factor Y, gamma (NFYC), transcript variant 2, mRNA [NM_014223]	NM_014223	2.48	0.39	6.38	9.4e-06
A_23_P15272	ABCC6	Homo sapiens ATP-binding cassette, sub-family C (CFTR/MRP), member 6 (ABCC6), transcript variant 2, mRNA [NM_001079528]	NM_001079528	2.19	0.34	6.38	1.25e-05
A_22_P00008466	lnc-KBTBD6-1	Homo sapiens cDNA FLJ11919 fis, clone HEMBB1000274. [AK021981]	AK021981	3.08	0.48	6.38	0.0001615
A_23_P384329	DENND4A	Homo sapiens DENN/MADD domain containing 4A (DENND4A), transcript variant 1, mRNA [NM_001144823]	NM_001144823	1.9	0.3	6.37	5.44e-05
A_23_P27734	NPAS1	Homo sapiens neuronal PAS domain protein 1 (NPAS1), mRNA [NM_002517]	NM_002517	1.81	0.29	6.34	0.0003819
A_33_P3259865	C1orf220	Homo sapiens chromosome 1 open reading frame 220 (C1orf220), long non-coding RNA [NR_033186]	NR_033186	1.71	0.27	6.33	0.00075
A_22_P00010966	LOC101929340	Homo sapiens uncharacterized LOC101929340 (LOC101929340), transcript variant 1, long non-coding RNA [NR_120577]	NR_120577	2.21	0.35	6.33	0.0009686
A_33_P3262884		Homo sapiens cDNA FLJ34386 fis, clone HCHON1000166. [AK091705]	AK091705	2.82	0.45	6.31	1.53e-05
A_23_P164897	KCNA7	Homo sapiens potassium channel, voltage gated shaker related subfamily A, member 7 (KCNA7), mRNA [NM_031886]	NM_031886	2.47	0.39	6.29	0.0002999
A_23_P409623	PPFIBP2	Homo sapiens PTPRF interacting protein, binding protein 2 (liprin beta 2) (PPFIBP2), transcript variant 1, mRNA [NM_003621]	NM_003621	1.88	0.3	6.26	1.2e-05
A_33_P3840512	SLC25A15	Homo sapiens solute carrier family 25 (mitochondrial carrier; ornithine transporter) member 15 (SLC25A15), mRNA [NM_014252]	NM_014252	2.19	0.35	6.25	1.2e-06
A_23_P124927	RGS14	Homo sapiens regulator of G-protein signaling 14 (RGS14), mRNA [NM_006480]	NM_006480	2.4	0.39	6.24	7.7e-06
A_23_P215024	LRRC1	Homo sapiens leucine rich repeat containing 1 (LRRC1), mRNA [NM_018214]	NM_018214	1.98	0.32	6.23	9e-07
A_21_P0000056	TMEM41B	Homo sapiens transmembrane protein 41B (TMEM41B), transcript variant 2, mRNA [NM_001165030]	NM_001165030	2.55	0.41	6.23	1.37e-05
A_23_P258944	DNAJB9	Homo sapiens DnaJ (Hsp40) homolog, subfamily B, member 9 (DNAJB9), mRNA [NM_012328]	NM_012328	2.61	0.42	6.23	4.91e-05
A_23_P106371	GOLGA6A	Homo sapiens golgin A6 family, member A (GOLGA6A), mRNA [NM_001038640]	NM_001038640	2.02	0.32	6.23	0.0002463
A_23_P93772	HOXA5	Homo sapiens homeobox A5 (HOXA5), mRNA [NM_019102]	NM_019102	2.35	0.38	6.22	4.9e-06
A_24_P93896	CNNM2	Homo sapiens cyclin and CBS domain divalent metal cation transport mediator 2 (CNNM2), transcript variant 3, mRNA [NM_199077]	NM_199077	2.49	0.4	6.22	7.91e-05
A_22_P00017937	EIF2S3	eukaryotic translation initiation factor 2, subunit 3 gamma, 52kDa [Source:HGNC Symbol;Acc:HGNC:3267] [ENST00000460032]		2.14	0.34	6.22	0.0001263
A_33_P3282963		Q5VXK9_HUMAN (Q5VXK9) Tight junction protein 2 (Zona occludens 2), complete [THC2709782]		1.6	0.26	6.22	0.0004921
A_23_P86195	SLC44A3	Homo sapiens solute carrier family 44, member 3 (SLC44A3), transcript variant 2, mRNA [NM_152369]	NM_152369	1.74	0.28	6.21	7.6e-06
A_22_P00010513	lnc-NBPF6-2	Homo sapiens cDNA clone IMAGE:5753455. [BC053880]	BC053880	2.43	0.39	6.21	0.0001154
A_22_P00016771	TRIM31-AS1	Homo sapiens TRIM31 antisense RNA 1 (TRIM31-AS1), long non-coding RNA [NR_126470]	NR_126470	2.69	0.43	6.21	0.0003204
A_33_P3410589	FAM43A	Homo sapiens family with sequence similarity 43, member A (FAM43A), mRNA [NM_153690]	NM_153690	2.31	0.37	6.21	0.0004068
A_22_P00009106	FAM155A-IT1	Homo sapiens FAM155A intronic transcript 1 (non-protein coding) (FAM155A-IT1), long non-coding RNA [NR_046848]	NR_046848	2.42	0.39	6.2	8.23e-05
A_22_P00001597	lnc-ARPP19-1	LNCipedia lincRNA (lnc-ARPP19-1), lincRNA [lnc-ARPP19-1:1]		2.32	0.37	6.2	0.000594
A_33_P3377005	LMNTD2	Homo sapiens lamin tail domain containing 2 (LMNTD2), mRNA [NM_173573]	NM_173573	2.04	0.33	6.19	9.92e-05
A_23_P202117	PCGF5	Homo sapiens polycomb group ring finger 5 (PCGF5), transcript variant 3, non-coding RNA [NR_046310]	NR_046310	2.32	0.37	6.18	4e-07
A_23_P140074	PROZ	Homo sapiens protein Z, vitamin K-dependent plasma glycoprotein (PROZ), transcript variant 2, mRNA [NM_003891]	NM_003891	1.99	0.32	6.16	0.0008179
A_22_P00012385	lnc-PRKAA2-7	LNCipedia lincRNA (lnc-PRKAA2-7), lincRNA [lnc-PRKAA2-7:2]		2.1	0.34	6.14	1.85e-05
A_23_P12784	FRAT2	Homo sapiens frequently rearranged in advanced T-cell lymphomas 2 (FRAT2), mRNA [NM_012083]	NM_012083	2.83	0.46	6.13	1.2e-06
A_32_P226078	OAZ3	Homo sapiens ornithine decarboxylase antizyme 3 (OAZ3), transcript variant 1, mRNA [NM_016178]	NM_016178	2.24	0.36	6.13	3.33e-05
A_23_P50678	MATK	Homo sapiens megakaryocyte-associated tyrosine kinase (MATK), transcript variant 1, mRNA [NM_139355]	NM_139355	2.16	0.35	6.13	0.0009628
A_21_P0007321	lnc-SOX6-1	LNCipedia lincRNA (lnc-SOX6-1), lincRNA [lnc-SOX6-1:1]		2.63	0.43	6.11	5.15e-05
A_33_P3242623	SLC7A11	Homo sapiens solute carrier family 7 (anionic amino acid transporter light chain, xc- system), member 11 (SLC7A11), mRNA [NM_014331]	NM_014331	2.69	0.44	6.11	0.0001738
A_23_P126037	RLF	Homo sapiens rearranged L-myc fusion (RLF), mRNA [NM_012421]	NM_012421	2.44	0.4	6.1	1.15e-05
A_33_P3278573	MAGIX	Homo sapiens MAGI family member, X-linked (MAGIX), transcript variant 1, mRNA [NM_024859]	NM_024859	2.5	0.41	6.1	1.57e-05
A_33_P3237734	DCLK2	Homo sapiens doublecortin-like kinase 2 (DCLK2), transcript variant 2, mRNA [NM_001040261]	NM_001040261	2.64	0.43	6.1	2.33e-05
A_22_P00004277		zinc finger protein 627 [Source:HGNC Symbol;Acc:HGNC:30570] [ENST00000593279]	XR_244093	1.53	0.25	6.1	0.0002839
A_23_P19592	PGM3	Homo sapiens phosphoglucomutase 3 (PGM3), transcript variant 2, mRNA [NM_015599]	NM_015599	2.44	0.4	6.09	1.44e-05
A_33_P3286218	DLEU2L	Homo sapiens deleted in lymphocytic leukemia 2-like (DLEU2L), non-coding RNA [NR_002771]	NR_002771	2.21	0.36	6.09	5.34e-05
A_21_P0000451	SNORD116-27	Homo sapiens small nucleolar RNA, C/D box 116-27 (SNORD116-27), small nucleolar RNA [NR_003341]	NR_003341	2.31	0.38	6.09	8.91e-05
A_33_P3356776	GOLGA7B	Homo sapiens golgin A7 family, member B (GOLGA7B), mRNA [NM_001010917]	NM_001010917	3.1	0.51	6.08	0.0005664
A_33_P3317761				2.72	0.45	6.07	8e-06
A_23_P46315	DENND2C	DENN/MADD domain containing 2C [Source:HGNC Symbol;Acc:HGNC:24748] [ENST00000393277]	AK124287	2.41	0.4	6.05	2.87e-05
A_21_P0000515	VTRNA1-3	Homo sapiens vault RNA 1-3 (VTRNA1-3), vault RNA [NR_026705]	NR_026705	2.68	0.44	6.04	4.39e-05
A_33_P3304372	TMEM144	Homo sapiens transmembrane protein 144 (TMEM144), mRNA [NM_018342]	NM_018342	1.94	0.32	6.04	0.0002063
A_23_P327370	PGPEP1	Homo sapiens pyroglutamyl-peptidase I (PGPEP1), transcript variant 1, mRNA [NM_017712]	NM_017712	1.97	0.33	6.03	5e-07
A_22_P00005914	HOXA-AS2	Homo sapiens HOXA cluster antisense RNA 2 (HOXA-AS2), long non-coding RNA [NR_122069]	NR_122069	2.03	0.34	6.03	0.0006037
A_21_P0000709	SEPSECS-AS1	Homo sapiens SEPSECS antisense RNA 1 (head to head) (SEPSECS-AS1), long non-coding RNA [NR_037934]	NR_037934	2.22	0.37	6.02	4.4e-06
A_23_P55706	RELB	Homo sapiens v-rel avian reticuloendotheliosis viral oncogene homolog B (RELB), mRNA [NM_006509]	NM_006509	2.24	0.37	6.02	1.54e-05
A_23_P365086	ANKEF1	ankyrin repeat and EF-hand domain containing 1 [Source:HGNC Symbol;Acc:HGNC:15803] [ENST00000378392]	XM_005260792	1.65	0.27	6.02	2.6e-05
A_22_P00011640	lnc-PDCD1-2	LNCipedia lincRNA (lnc-PDCD1-2), lincRNA [lnc-PDCD1-2:1]		2.15	0.36	6.02	4.98e-05
A_33_P3311618	RABGGTB	Homo sapiens Rab geranylgeranyltransferase, beta subunit (RABGGTB), transcript variant 1, mRNA [NM_004582]	NM_004582	2.79	0.47	6	1.3e-06
A_22_P00002306	MIR210HG	Homo sapiens MIR210 host gene (non-protein coding) (MIR210HG), long non-coding RNA [NR_038262]	NR_038262	2.69	0.45	5.99	8.3e-06
A_22_P00004191	LOC101928617	PREDICTED: Homo sapiens uncharacterized LOC101928617 (LOC101928617), transcript variant X2, ncRNA [XR_246017]	XR_246017	2.81	0.47	5.99	6.75e-05
A_33_P3346826	IL32	Homo sapiens interleukin 32 (IL32), transcript variant 4, mRNA [NM_001012633]	NM_001012633	2.59	0.43	5.98	8e-06
A_23_P15146	IL32	Homo sapiens interleukin 32 (IL32), transcript variant 1, mRNA [NM_001012631]	NM_001012631	2.53	0.42	5.98	8.1e-06
A_23_P74088	MMP23B	Homo sapiens matrix metallopeptidase 23B (MMP23B), mRNA [NM_006983]	NM_006983	2.35	0.39	5.97	8.8e-06
A_24_P379165	FOXO4	Homo sapiens forkhead box O4 (FOXO4), transcript variant 1, mRNA [NM_005938]	NM_005938	2.62	0.44	5.97	9.4e-06
A_21_P0006424	lnc-FAAH2-2	LNCipedia lincRNA (lnc-FAAH2-2), lincRNA [lnc-FAAH2-2:1]		1.65	0.28	5.97	0.0002261
A_33_P3502914	ZDHHC8P1	Homo sapiens zinc finger, DHHC-type containing 8 pseudogene 1 (ZDHHC8P1), non-coding RNA [NR_003950]	NR_003950	2.91	0.49	5.97	0.0007407
A_33_P3242973	IGF2BP2	Homo sapiens insulin-like growth factor 2 mRNA binding protein 2 (IGF2BP2), transcript variant 1, mRNA [NM_006548]	NM_006548	2.22	0.37	5.96	3.18e-05
A_33_P3343828	lnc-CEMP1-1	Homo sapiens cDNA FLJ44722 fis, clone BRACE3022847. [AK126677]	AK126677	2.54	0.43	5.95	0.0001307
A_24_P630490	DFNB59	Homo sapiens deafness, autosomal recessive 59 (DFNB59), mRNA [NM_001042702]	NM_001042702	1.79	0.3	5.95	0.000417
A_23_P59613	FZD9	Homo sapiens frizzled class receptor 9 (FZD9), mRNA [NM_003508]	NM_003508	2.48	0.42	5.95	0.0004206
A_32_P25437	SLC12A2	Homo sapiens solute carrier family 12 (sodium/potassium/chloride transporter), member 2 (SLC12A2), transcript variant 1, mRNA [NM_001046]	NM_001046	2.47	0.42	5.94	1.55e-05
A_23_P50508	PLA2G4C	Homo sapiens phospholipase A2, group IVC (cytosolic, calcium-independent) (PLA2G4C), transcript variant 1, mRNA [NM_003706]	NM_003706	1.83	0.31	5.94	2.12e-05
A_21_P0004937	lnc-TRMT11-1	LNCipedia lincRNA (lnc-TRMT11-1), lincRNA [lnc-TRMT11-1:2]		1.76	0.3	5.93	0.0009033
A_33_P3301876				2.38	0.4	5.91	0.0001419
A_33_P3349496	CEP83	PREDICTED: Homo sapiens coiled-coil domain containing 41 (CCDC41), transcript variant X4, misc_RNA [XR_429106]	XR_429106	2.13	0.36	5.89	1.04e-05
A_24_P269062	SPRY4	Homo sapiens sprouty homolog 4 (Drosophila) (SPRY4), transcript variant 1, mRNA [NM_030964]	NM_030964	3.43	0.58	5.89	2.42e-05
A_23_P60079	ANGPT2	Homo sapiens angiopoietin 2 (ANGPT2), transcript variant 1, mRNA [NM_001147]	NM_001147	2.04	0.35	5.89	0.0006553
A_33_P3309984	KHK	Homo sapiens ketohexokinase (fructokinase) (KHK), transcript variant a, mRNA [NM_000221]	NM_000221	2.13	0.36	5.88	0.000163
A_21_P0003454	lnc-CCKAR-1	LNCipedia lincRNA (lnc-CCKAR-1), lincRNA [lnc-CCKAR-1:2]		1.76	0.3	5.88	0.0001788
A_33_P3422479	CRELD1	Homo sapiens cysteine-rich with EGF-like domains 1 (CRELD1), transcript variant 1, mRNA [NM_001031717]	NM_001031717	2.06	0.35	5.87	4.96e-05
A_32_P172141	CDON	Homo sapiens cell adhesion associated, oncogene regulated (CDON), transcript variant 2, mRNA [NM_016952]	NM_016952	1.63	0.28	5.87	0.000513
A_22_P00013775				2.85	0.49	5.86	0.0004966
A_23_P43317	PRDM12	Homo sapiens PR domain containing 12 (PRDM12), mRNA [NM_021619]	NM_021619	2.01	0.34	5.86	0.000827
A_21_P0006500	lnc-FAAH2-2	LNCipedia lincRNA (lnc-FAAH2-2), lincRNA [lnc-FAAH2-2:2]		1.64	0.28	5.86	0.0009056
A_23_P31921	ASS1	Homo sapiens argininosuccinate synthase 1 (ASS1), transcript variant 1, mRNA [NM_000050]	NM_000050	2.84	0.49	5.85	3e-07
A_23_P34877	RBM15	Homo sapiens RNA binding motif protein 15 (RBM15), transcript variant 1, mRNA [NM_022768]	NM_022768	2.23	0.38	5.85	3.25e-05
A_33_P3278410	MLLT4	Homo sapiens myeloid/lymphoid or mixed-lineage leukemia (trithorax homolog, Drosophila); translocated to, 4 (MLLT4), transcript variant 1, mRNA [NM_001207008]	NM_001207008	2.53	0.43	5.85	5.06e-05
A_21_P0004868	lnc-HIST1H2AI-2	LNCipedia lincRNA (lnc-HIST1H2AI-2), lincRNA [lnc-HIST1H2AI-2:1]		1.98	0.34	5.85	0.0001665
A_23_P83798	ALX1	Homo sapiens ALX homeobox 1 (ALX1), mRNA [NM_006982]	NM_006982	2.07	0.35	5.85	0.0002689
A_23_P307536	SH3D21	SH3 domain containing 21 [Source:HGNC Symbol;Acc:HGNC:26236] [ENST00000480549]	AK056459	1.88	0.32	5.85	0.0004059
A_33_P3363674	NFYC	Homo sapiens nuclear transcription factor Y, gamma (NFYC), transcript variant 5, mRNA [NM_001142590]	NM_001142590	2.22	0.38	5.82	1.4e-06
A_33_P3650353	SNORA33	wm38b12.x1 NCI_CGAP_Ut4 Homo sapiens cDNA clone IMAGE:2438207 3' similar to gb:X53505 40S RIBOSOMAL PROTEIN S12 (HUMAN);, mRNA sequence [AI887274]	AI887274	2.17	0.37	5.81	0.0006277
A_24_P62530	RHOU	Homo sapiens ras homolog family member U (RHOU), transcript variant 1, mRNA [NM_021205]	NM_021205	2.56	0.44	5.8	5e-07
A_22_P00006253	lnc-FAM65A-1	LNCipedia lincRNA (lnc-FAM65A-1), lincRNA [lnc-FAM65A-1:1]		1.88	0.32	5.8	0.0003474
A_33_P3399090	DIXDC1	Homo sapiens DIX domain containing 1 (DIXDC1), transcript variant 1, mRNA [NM_001037954]	NM_001037954	2.35	0.41	5.79	6.85e-05
A_21_P0000231	SNORD64	Homo sapiens small nucleolar RNA, C/D box 64 (SNORD64), small nucleolar RNA [NR_001294]	NR_001294	2.2	0.38	5.79	0.0002628
A_21_P0014031	MAPT	Homo sapiens microtubule-associated protein tau (MAPT), transcript variant 6, mRNA [NM_001123066]	NM_001123066	1.84	0.32	5.79	0.0008806
A_23_P379034	BAIAP2L2	Homo sapiens BAI1-associated protein 2-like 2 (BAIAP2L2), mRNA [NM_025045]	NM_025045	2.15	0.37	5.79	0.0009173
A_22_P00022036	lnc-EFHC1-1	PM1-CT0247-160200-010-b02 CT0247 Homo sapiens cDNA, mRNA sequence [AW852898]	AW852898	2.78	0.48	5.78	0.000515
A_33_P3305472		Homo sapiens cDNA FLJ41999 fis, clone SPLEN2029683. [AK123993]	AK123993	1.85	0.32	5.76	8.7e-05
A_33_P3379644	ALDH1A1	Homo sapiens aldehyde dehydrogenase 1 family, member A1 (ALDH1A1), mRNA [NM_000689]	NM_000689	1.87	0.32	5.75	8e-07
A_23_P93269	ZNF165	Homo sapiens zinc finger protein 165 (ZNF165), mRNA [NM_003447]	NM_003447	2.43	0.42	5.74	4.4e-06
A_33_P3265270	SLC17A5	Homo sapiens solute carrier family 17 (acidic sugar transporter), member 5 (SLC17A5), mRNA [NM_012434]	NM_012434	2.54	0.44	5.72	1.47e-05
A_21_P0006372	LOC101929014	PREDICTED: Homo sapiens uncharacterized LOC101929014 (LOC101929014), ncRNA [XR_242676]	XR_242676	2.6	0.45	5.71	0.0002575
A_23_P35082	SESN2	Homo sapiens sestrin 2 (SESN2), mRNA [NM_031459]	NM_031459	2.34	0.41	5.7	1.72e-05
A_24_P93703	TMEM198B	Homo sapiens transmembrane protein 198B, pseudogene (TMEM198B), transcript variant 1, non-coding RNA [NR_036476]	NR_036476	1.69	0.3	5.7	0.0002231
A_23_P211326	CECR2	Homo sapiens cat eye syndrome chromosome region, candidate 2 (CECR2), transcript variant 1, mRNA [NM_001290047]	NM_001290047	2.33	0.41	5.69	0.0003859
A_33_P3332175				2.18	0.38	5.68	0.0001012
A_24_P336705	RABGGTB	Homo sapiens Rab geranylgeranyltransferase, beta subunit (RABGGTB), transcript variant 1, mRNA [NM_004582]	NM_004582	2.46	0.43	5.67	0.0001624
A_32_P794272		Homo sapiens mRNA full length insert cDNA clone EUROIMAGE 110216. [AL360200]	AL360200	1.91	0.34	5.66	0.0005106
A_24_P406334	STEAP1	Homo sapiens six transmembrane epithelial antigen of the prostate 1 (STEAP1), mRNA [NM_012449]	NM_012449	2.45	0.43	5.65	1.98e-05
A_22_P00022547	lnc-GRID2IP-1	Synthetic construct Homo sapiens gateway clone IMAGE:100019028 3' read ZDHHC4 mRNA. [CU674621]	CU674621	2.19	0.39	5.64	6.57e-05
A_33_P3420704		Q9UMX8_HUMAN (Q9UMX8) Melanoma antigen, complete [THC2480918]		2.24	0.4	5.64	0.0001683
A_19_P00327354	LINC00963	long intergenic non-protein coding RNA 963 [Source:HGNC Symbol;Acc:HGNC:48716] [ENST00000419300]		2.66	0.47	5.63	4.4e-06
A_23_P170608	TSPYL2	Homo sapiens TSPY-like 2 (TSPYL2), mRNA [NM_022117]	NM_022117	2.46	0.44	5.63	8.76e-05
A_21_P0001544	lnc-BARHL2-1	LNCipedia lincRNA (lnc-BARHL2-1), lincRNA [lnc-BARHL2-1:2]		3.19	0.57	5.63	0.0001399
A_24_P380536	CD164	Homo sapiens CD164 molecule, sialomucin (CD164), transcript variant 1, mRNA [NM_006016]	NM_006016	2.18	0.39	5.63	0.0005711
A_23_P80832	TMEM41A	Homo sapiens transmembrane protein 41A (TMEM41A), mRNA [NM_080652]	NM_080652	2.12	0.38	5.62	7e-07
A_24_P178444				2.8	0.5	5.62	7e-07
A_33_P3233000				1.91	0.34	5.62	9.16e-05
A_33_P3510335	WNK1	Homo sapiens WNK lysine deficient protein kinase 1 (WNK1), transcript variant 3, mRNA [NM_213655]	NM_213655	2.11	0.38	5.61	0.0001445
A_23_P132718	SEMA3B	Homo sapiens sema domain, immunoglobulin domain (Ig), short basic domain, secreted, (semaphorin) 3B (SEMA3B), transcript variant 1, mRNA [NM_004636]	NM_004636	1.27	0.23	5.6	3.19e-05
A_33_P3846177	B4GALNT1	Homo sapiens beta-1,4-N-acetyl-galactosaminyl transferase 1 (B4GALNT1), transcript variant 1, mRNA [NM_001478]	NM_001478	2.41	0.43	5.59	2e-07
A_23_P251937	CPEB4	Homo sapiens cytoplasmic polyadenylation element binding protein 4 (CPEB4), mRNA [NM_030627]	NM_030627	1.52	0.27	5.59	3.69e-05
A_33_P3851788	CIRBP-AS1	Homo sapiens CIRBP antisense RNA 1 (CIRBP-AS1), long non-coding RNA [NR_027271]	NR_027271	2.5	0.45	5.59	6.84e-05
A_22_P00009287	lnc-LRRC30-4	Homo sapiens cDNA clone IMAGE:4251481, partial cds. [BC022425]	BC022425	1.9	0.34	5.59	0.000153
A_33_P3323041		KN motif and ankyrin repeat domains 1 [Source:HGNC Symbol;Acc:HGNC:19309] [ENST00000354485]	AL832454	2.66	0.48	5.57	0.0004578
A_21_P0003088	lnc-AC069257.9.1-6	LNCipedia lincRNA (lnc-AC069257.9.1-6), lincRNA [lnc-AC069257.9.1-6:1]		1.7	0.31	5.56	2.11e-05
A_23_P50591	KCNK6	Homo sapiens potassium channel, two pore domain subfamily K, member 6 (KCNK6), mRNA [NM_004823]	NM_004823	2.3	0.41	5.56	0.000158
A_33_P3227217	SNORA81	Homo sapiens small nucleolar RNA, H/ACA box 81 (SNORA81), small nucleolar RNA [NR_002989]	NR_002989	2.12	0.38	5.55	0.000588
A_23_P21134	DDIT3	Homo sapiens DNA-damage-inducible transcript 3 (DDIT3), transcript variant 5, mRNA [NM_004083]	NM_004083	2.24	0.41	5.51	1.2e-06
A_22_P00023928	lnc-RP11-293M10.1.1-1	Homo sapiens mRNA; cDNA DKFZp686J0581 (from clone DKFZp686J0581). [BX647685]	BX647685	2.07	0.38	5.5	4.7e-06
A_23_P64617	FZD4	Homo sapiens frizzled class receptor 4 (FZD4), mRNA [NM_012193]	NM_012193	1.79	0.33	5.5	5.37e-05
A_19_P00322498		PREDICTED: Homo sapiens uncharacterized LOC102723493 (LOC102723493), transcript variant X1, ncRNA [XR_424607]	XR_424607	2.2	0.4	5.5	0.0009926
A_22_P00001282	LOC102724312	Homo sapiens uncharacterized LOC102724312 (LOC102724312), transcript variant 1, long non-coding RNA [NR_125994]	NR_125994	2.16	0.39	5.49	2.67e-05
A_33_P3223577		Q2J851_FRASC (Q2J851) ATPases involved in chromosome partitioning-like, partial (5%) [THC2515563]		2.02	0.37	5.49	9.52e-05
A_33_P3231771	PPP1R2P3	Homo sapiens protein phosphatase 1, regulatory (inhibitor) subunit 2 pseudogene 3 (PPP1R2P3), non-coding RNA [NR_038443]	NR_038443	2.43	0.44	5.49	0.0004248
A_23_P250619	ZDHHC14	Homo sapiens zinc finger, DHHC-type containing 14 (ZDHHC14), transcript variant 2, mRNA [NM_153746]	NM_153746	2.34	0.43	5.48	< 1e-07
A_22_P00022098	LOC100506286	PREDICTED: Homo sapiens uncharacterized LOC100506286 (LOC100506286), ncRNA [XR_109926]	XR_109926	1.72	0.31	5.46	1.59e-05
A_22_P00023797	lnc-MDM4-1	Q5SKQ4_THET8 (Q5SKQ4) Branched-chain amino acid ABC transporter permease protein, partial (5%) [THC2535087]		1.78	0.33	5.46	7.75e-05
A_23_P145289	GNL1	Homo sapiens guanine nucleotide binding protein-like 1 (GNL1), mRNA [NM_005275]	NM_005275	2.37	0.44	5.44	2.9e-06
A_22_P00006054	KLHL7-AS1	Homo sapiens KLHL7 antisense RNA 1 (head to head) (KLHL7-AS1), long non-coding RNA [NR_046220]	NR_046220	1.72	0.32	5.44	0.0002765
A_22_P00013430	BTG1	Homo sapiens B-cell translocation gene 1, anti-proliferative (BTG1), mRNA [NM_001731]	NM_001731	2.53	0.47	5.43	2e-07
A_23_P26457	HBA2	Homo sapiens hemoglobin, alpha 2 (HBA2), mRNA [NM_000517]	NM_000517	2.55	0.47	5.42	0.0003999
A_23_P145397	CCNC	Homo sapiens cyclin C (CCNC), transcript variant 1, mRNA [NM_005190]	NM_005190	2.25	0.42	5.41	1e-06
A_33_P3272231	MFSD2A	Homo sapiens major facilitator superfamily domain containing 2A (MFSD2A), transcript variant 1, mRNA [NM_001136493]	NM_001136493	2.33	0.43	5.41	7.32e-05
A_23_P86943	SRPR	Homo sapiens signal recognition particle receptor (docking protein) (SRPR), transcript variant 1, mRNA [NM_003139]	NM_003139	2.37	0.44	5.38	1.27e-05
A_23_P84666	GDPD1	Homo sapiens glycerophosphodiester phosphodiesterase domain containing 1 (GDPD1), transcript variant 1, mRNA [NM_182569]	NM_182569	2.15	0.4	5.38	0.0002722
A_23_P168610	TSPAN13	Homo sapiens tetraspanin 13 (TSPAN13), mRNA [NM_014399]	NM_014399	2.38	0.44	5.37	2.2e-06
A_33_P3370310	TRIQK	Homo sapiens triple QxxK/R motif containing (TRIQK), transcript variant 1, mRNA [NM_001171796]	NM_001171796	1.99	0.37	5.37	2.14e-05
A_21_P0007070	lnc-RPP30-2	LNCipedia lincRNA (lnc-RPP30-2), lincRNA [lnc-RPP30-2:1]		2.18	0.41	5.37	0.0003631
A_33_P3412900	CBLN3	Homo sapiens cerebellin 3 precursor (CBLN3), mRNA [NM_001039771]	NM_001039771	1.91	0.36	5.35	0.0002705
A_24_P300777	ADAM8	Homo sapiens ADAM metallopeptidase domain 8 (ADAM8), transcript variant 1, mRNA [NM_001109]	NM_001109	1.77	0.33	5.35	0.0005094
A_23_P87560	BTG1	Homo sapiens B-cell translocation gene 1, anti-proliferative (BTG1), mRNA [NM_001731]	NM_001731	2.62	0.49	5.34	2.1e-06
A_33_P3225567	TRMT2B	Homo sapiens tRNA methyltransferase 2 homolog B (S. cerevisiae) (TRMT2B), transcript variant 1, mRNA [NM_024917]	NM_024917	2.15	0.4	5.34	1.74e-05
A_24_P416346	ETV4	Homo sapiens ets variant 4 (ETV4), transcript variant 2, mRNA [NM_001079675]	NM_001079675	3.27	0.61	5.34	2.01e-05
A_33_P3347161	TBL1X	Homo sapiens transducin (beta)-like 1X-linked (TBL1X), transcript variant 1, mRNA [NM_005647]	NM_005647	1.74	0.33	5.33	9e-07
A_33_P3242873	MPC1	Homo sapiens mitochondrial pyruvate carrier 1 (MPC1), transcript variant 2, mRNA [NM_001270879]	NM_001270879	2.29	0.43	5.33	8e-06
A_23_P128246	FICD	Homo sapiens FIC domain containing (FICD), mRNA [NM_007076]	NM_007076	2.43	0.46	5.33	8.6e-06
A_33_P3229873	LRRC27	Homo sapiens leucine rich repeat containing 27 (LRRC27), transcript variant 2, mRNA [NM_001143757]	NM_001143757	2.01	0.38	5.33	0.0005059
A_23_P63825	GOT1	Homo sapiens glutamic-oxaloacetic transaminase 1, soluble (GOT1), mRNA [NM_002079]	NM_002079	2.07	0.39	5.32	2.2e-06
A_23_P309361	HENMT1	Homo sapiens HEN1 methyltransferase homolog 1 (Arabidopsis) (HENMT1), transcript variant 1, mRNA [NM_144584]	NM_144584	2.08	0.39	5.32	5.7e-06
A_23_P24044	CNNM2	Homo sapiens cyclin and CBS domain divalent metal cation transport mediator 2 (CNNM2), transcript variant 1, mRNA [NM_017649]	NM_017649	2.16	0.41	5.32	2.63e-05
A_21_P0006429	lnc-ARL13A-1	LNCipedia lincRNA (lnc-ARL13A-1), lincRNA [lnc-ARL13A-1:1]		2.03	0.38	5.32	0.0001346
A_21_P0011828	XLOC_l2_007449	BROAD Institute lincRNA (XLOC_l2_007449), lincRNA [TCONS_l2_00013846]		1.89	0.36	5.31	6.4e-06
A_32_P154473	KIF5C	Homo sapiens kinesin family member 5C (KIF5C), transcript variant 1, mRNA [NM_004522]	NM_004522	2.17	0.41	5.31	2.93e-05
A_21_P0014131				1.98	0.37	5.31	0.0003619
A_21_P0010578	LOC101926980	PREDICTED: Homo sapiens septin-7-like (LOC101926980), transcript variant X6, misc_RNA [XR_431358]	XR_431358	2.22	0.42	5.3	2.26e-05
A_22_P00011823	LOC101927934	Homo sapiens uncharacterized LOC101927934 (LOC101927934), long non-coding RNA [NR_105045]	NR_105045	2.12	0.4	5.3	7.1e-05
A_24_P116606	WWOX	Homo sapiens WW domain containing oxidoreductase (WWOX), transcript variant 2, mRNA [NM_130791]	NM_130791	1.85	0.35	5.3	0.0001199
A_23_P74526	PPIE	Homo sapiens peptidylprolyl isomerase E (cyclophilin E) (PPIE), transcript variant 2, mRNA [NM_203456]	NM_203456	2.24	0.42	5.3	< 1e-07
A_33_P3306973		MPP8_HUMAN (Q99549) M-phase phosphoprotein 8, partial (48%) [THC2494281]		2.03	0.39	5.28	1.13e-05
A_21_P0013649	XLOC_l2_015209	BROAD Institute lincRNA (XLOC_l2_015209), lincRNA [TCONS_l2_00029341]		1.75	0.33	5.28	0.000844
A_22_P00009237				2.01	0.38	5.28	0.0009363
A_33_P3218960	CACNA1H	Homo sapiens calcium channel, voltage-dependent, T type, alpha 1H subunit (CACNA1H), transcript variant 1, mRNA [NM_021098]	NM_021098	2.32	0.44	5.27	1.87e-05
A_22_P00000585		PREDICTED: Homo sapiens uncharacterized LOC102723672 (LOC102723672), ncRNA [XR_426123]	XR_426123	1.5	0.29	5.27	8.79e-05
A_33_P3257903	GSTA4	Homo sapiens glutathione S-transferase alpha 4 (GSTA4), mRNA [NM_001512]	NM_001512	1.59	0.3	5.26	1.43e-05
A_21_P0001567	lnc-TAF13-1	LNCipedia lincRNA (lnc-TAF13-1), lincRNA [lnc-TAF13-1:1]		1.82	0.35	5.26	0.0002473
A_24_P276628	PPT1	Homo sapiens palmitoyl-protein thioesterase 1 (PPT1), transcript variant 1, mRNA [NM_000310]	NM_000310	2.48	0.47	5.25	5e-07
A_33_P3366073	EBPL	Homo sapiens emopamil binding protein-like (EBPL), transcript variant 3, non-coding RNA [NR_103802]	NR_103802	1.82	0.35	5.25	0.0002923
A_33_P3218356	TMEM167B	Homo sapiens transmembrane protein 167B (TMEM167B), mRNA [NM_020141]	NM_020141	2.35	0.45	5.24	2.06e-05
A_23_P305616	LOC652276	Homo sapiens potassium channel tetramerization domain containing 5 pseudogene (LOC652276), non-coding RNA [NR_015441]	NR_015441	2.42	0.46	5.24	0.0002766
A_32_P177955	STX17-AS1	Homo sapiens STX17 antisense RNA 1 (STX17-AS1), long non-coding RNA [NR_038853]	NR_038853	1.63	0.31	5.24	0.0003012
A_33_P3344406	MEF2B	Homo sapiens myocyte enhancer factor 2B (MEF2B), mRNA [NM_001145785]	NM_001145785	2.25	0.43	5.23	2.2e-06
A_33_P3221978				2.26	0.43	5.23	5.8e-06
A_24_P386622	ARRB1	Homo sapiens arrestin, beta 1 (ARRB1), transcript variant 1, mRNA [NM_004041]	NM_004041	2.1	0.4	5.23	2.49e-05
A_32_P40463	NUDT9P1	Homo sapiens nudix (nucleoside diphosphate linked moiety X)-type motif 9 pseudogene 1 (NUDT9P1), non-coding RNA [NR_002779]	NR_002779	1.74	0.33	5.23	0.0005055
A_33_P3307957	ABCD3	Homo sapiens ATP-binding cassette, sub-family D (ALD), member 3 (ABCD3), transcript variant 2, mRNA [NM_001122674]	NM_001122674	1.92	0.37	5.22	6.2e-06
A_22_P00004392	lnc-COL9A2-1	Homo sapiens cDNA FLJ30340 fis, clone BRACE2007411. [AK054902]	AK054902	2.19	0.42	5.22	0.0001173
A_21_P0011129	TPTE2P6	Homo sapiens transmembrane phosphoinositide 3-phosphatase and tensin homolog 2 pseudogene 6 (TPTE2P6), non-coding RNA [NR_002815]	NR_002815	2.87	0.55	5.21	7.9e-06
A_32_P407245	DNAJC22	Homo sapiens DnaJ (Hsp40) homolog, subfamily C, member 22 (DNAJC22), mRNA [NM_024902]	NM_024902	2.32	0.45	5.21	1.04e-05
A_24_P10233	DAPK2	Homo sapiens death-associated protein kinase 2 (DAPK2), mRNA [NM_014326]	NM_014326	2.3	0.44	5.21	0.0001093
A_33_P3356492	FAM230B	Homo sapiens family with sequence similarity 230, member B (non-protein coding) (FAM230B), long non-coding RNA [NR_108107]	NR_108107	2.45	0.47	5.21	0.0004134
A_23_P170857	IL1RAP	Homo sapiens interleukin 1 receptor accessory protein (IL1RAP), transcript variant 1, mRNA [NM_002182]	NM_002182	1.73	0.33	5.2	4.6e-06
A_33_P3388466	BTN3A1	Homo sapiens butyrophilin, subfamily 3, member A1 (BTN3A1), transcript variant 1, mRNA [NM_007048]	NM_007048	1.82	0.35	5.2	1.33e-05
A_24_P352116	SNHG7	Homo sapiens small nucleolar RNA host gene 7 (non-protein coding) (SNHG7), transcript variant 1, long non-coding RNA [NR_003672]	NR_003672	2.09	0.4	5.2	0.0008621
A_21_P0014214	CCAT1	Homo sapiens colon cancer associated transcript 1 (non-protein coding) (CCAT1), long non-coding RNA [NR_108049]	NR_108049	1.78	0.34	5.19	1.4e-05
A_33_P3287388				2.95	0.57	5.19	2.58e-05
A_33_P3313660	BRD7P3	Homo sapiens bromodomain containing 7 pseudogene 3 (BRD7P3), non-coding RNA [NR_002730]	NR_002730	1.9	0.37	5.19	0.0002706
A_33_P3839897	RNU4ATAC	HHAGE001732 Human liver regeneration after partial hepatectomy Homo sapiens cDNA, mRNA sequence [DW419002]	DW419002	2.33	0.45	5.19	0.0004177
A_23_P400984	PIKFYVE	Homo sapiens phosphoinositide kinase, FYVE finger containing (PIKFYVE), transcript variant 4, mRNA [NM_001178000]	NM_001178000	1.73	0.33	5.18	4.2e-06
A_33_P3371718	SAT1	Homo sapiens spermidine/spermine N1-acetyltransferase 1 (SAT1), transcript variant 1, mRNA [NM_002970]	NM_002970	2.48	0.48	5.18	6.1e-06
A_23_P85693	GBP2	Homo sapiens guanylate binding protein 2, interferon-inducible (GBP2), mRNA [NM_004120]	NM_004120	1.62	0.31	5.18	5.27e-05
A_33_P3343412	FLJ38773	Homo sapiens cDNA FLJ38773 fis, clone KIDNE2018071. [AK096092]	AK096092	1.58	0.31	5.18	0.0001196
A_21_P0011299	XLOC_l2_004595	BROAD Institute lincRNA (XLOC_l2_004595), lincRNA [TCONS_l2_00008487]		2.1	0.4	5.18	0.0001668
A_32_P197524	EIF2A	Homo sapiens eukaryotic translation initiation factor 2A, 65kDa (EIF2A), mRNA [NM_032025]	NM_032025	2.17	0.42	5.17	1.64e-05
A_23_P106773	SULT1A2	Homo sapiens sulfotransferase family, cytosolic, 1A, phenol-preferring, member 2 (SULT1A2), transcript variant 2, mRNA [NM_177528]	NM_177528	2.13	0.41	5.17	0.0004687
A_21_P0000629	SARS	Homo sapiens seryl-tRNA synthetase (SARS), transcript variant 2, non-coding RNA [NR_034072]	NR_034072	2.65	0.51	5.16	1.17e-05
A_24_P374943	CXADR	Homo sapiens coxsackie virus and adenovirus receptor (CXADR), transcript variant 1, mRNA [NM_001338]	NM_001338	1.79	0.35	5.16	1.51e-05
A_33_P3421611	lnc-PLEKHH2-1	Q96I88_HUMAN (Q96I88) THADA protein (Fragment), partial (8%) [THC2552587]		1.76	0.34	5.16	2.1e-05
A_23_P65918	ITPKA	Homo sapiens inositol-trisphosphate 3-kinase A (ITPKA), mRNA [NM_002220]	NM_002220	2.07	0.4	5.15	6e-07
A_33_P3211569	ERBB3	Homo sapiens v-erb-b2 avian erythroblastic leukemia viral oncogene homolog 3 (ERBB3), transcript variant s, mRNA [NM_001005915]	NM_001005915	1.92	0.37	5.15	7.1e-06
A_22_P00017844	ZCCHC2	Homo sapiens zinc finger, CCHC domain containing 2 (ZCCHC2), transcript variant 2, non-coding RNA [NR_126534]	NR_126534	2.11	0.41	5.15	7.26e-05
A_23_P117580	ENTPD5	Homo sapiens ectonucleoside triphosphate diphosphohydrolase 5 (ENTPD5), mRNA [NM_001249]	NM_001249	2.29	0.45	5.14	2.6e-06
A_21_P0008107	LOC101927361	PREDICTED: Homo sapiens uncharacterized LOC101927361 (LOC101927361), ncRNA [XR_243058]	XR_243058	1.47	0.29	5.14	0.000223
A_23_P250800	ST3GAL6	Homo sapiens ST3 beta-galactoside alpha-2,3-sialyltransferase 6 (ST3GAL6), transcript variant 1, mRNA [NM_006100]	NM_006100	2.18	0.43	5.13	0.0001245
A_22_P00011858	lnc-PHYHIP-2	LNCipedia lincRNA (lnc-PHYHIP-2), lincRNA [lnc-PHYHIP-2:1]		2.29	0.45	5.13	0.0006901
A_23_P126103	CTH	Homo sapiens cystathionine gamma-lyase (CTH), transcript variant 1, mRNA [NM_001902]	NM_001902	2.25	0.44	5.11	1.36e-05
A_24_P50753	NUDT4	Homo sapiens nudix (nucleoside diphosphate linked moiety X)-type motif 4 (NUDT4), transcript variant 2, mRNA [NM_199040]	NM_199040	2.29	0.45	5.09	0.0001092
A_21_P0000316	SNORA20	Homo sapiens small nucleolar RNA, H/ACA box 20 (SNORA20), small nucleolar RNA [NR_002960]	NR_002960	2.01	0.4	5.08	2.62e-05
A_21_P0014738	LOC101930282	PREDICTED: Homo sapiens uncharacterized LOC101930282 (LOC101930282), ncRNA [XR_250610]	XR_250610	2.35	0.46	5.08	8.81e-05
A_21_P0000588	HOXB-AS3	Homo sapiens HOXB cluster antisense RNA 3 (HOXB-AS3), transcript variant 8, long non-coding RNA [NR_110331]	NR_110331	2.3	0.45	5.07	6.5e-06
A_33_P3369535	MAGI1	Homo sapiens membrane associated guanylate kinase, WW and PDZ domain containing 1 (MAGI1), transcript variant 2, mRNA [NM_004742]	NM_004742	2.42	0.48	5.07	0.0003955
A_19_P00800206	LOC400958	Homo sapiens uncharacterized LOC400958 (LOC400958), long non-coding RNA [NR_036586]		2.11	0.42	5.07	0.0007573
A_23_P137016	SAT1	Homo sapiens spermidine/spermine N1-acetyltransferase 1 (SAT1), transcript variant 1, mRNA [NM_002970]	NM_002970	2.35	0.47	5.06	2.7e-06
A_19_P00801506		Homo sapiens cDNA FLJ33446 fis, clone BRAMY1000095. [AK090765]		1.79	0.35	5.06	9.7e-06
A_24_P135255	SUGT1P3	Homo sapiens SUGT1 pseudogene 3 (SUGT1P3), non-coding RNA [NR_003365]	NR_003365	1.99	0.39	5.06	0.0003458
A_23_P36562	ITGA5	Homo sapiens integrin, alpha 5 (fibronectin receptor, alpha polypeptide) (ITGA5), mRNA [NM_002205]	NM_002205	2.83	0.56	5.05	4.4e-06
A_33_P3273584	SCARNA2	Homo sapiens small Cajal body-specific RNA 2 (SCARNA2), guide RNA [NR_003023]	NR_003023	2.29	0.45	5.05	3.42e-05
A_33_P3389599	ANKRD20A11P	ankyrin repeat domain 20 family, member A11, pseudogene [Source:HGNC Symbol;Acc:HGNC:42024] [ENST00000451663]		1.7	0.34	5.05	0.0001125
A_21_P0010675	LINC01347	Homo sapiens long intergenic non-protein coding RNA 1347 (LINC01347), long non-coding RNA [NR_029401]	NR_029401	1.96	0.39	5.05	0.0002666
A_23_P337729	TMEM180	Homo sapiens transmembrane protein 180 (TMEM180), mRNA [NM_024789]	NM_024789	2.25	0.45	5.04	7e-07
A_33_P3274179	ERV18-1	Homo sapiens cDNA FLJ44837 fis, clone BRACE3048677. [AK126787]	AK126787	2.53	0.5	5.04	6.26e-05
A_23_P207632	ATP2A3	Homo sapiens ATPase, Ca++ transporting, ubiquitous (ATP2A3), transcript variant 5, mRNA [NM_174953]	NM_174953	4.11	0.82	5.03	0.0006594
A_23_P110941	GSTA4	Homo sapiens glutathione S-transferase alpha 4 (GSTA4), mRNA [NM_001512]	NM_001512	1.63	0.33	5.02	1.77e-05
A_23_P50368	OSCAR	Homo sapiens osteoclast associated, immunoglobulin-like receptor (OSCAR), transcript variant 1, mRNA [NM_206818]	NM_206818	1.98	0.4	5.02	0.000173
A_22_P00014220	lnc-SEC24C-1	Q68A20_HUMAN (Q68A20) Synaptopodin 2-like, partial (5%) [THC2758268]		2.23	0.45	5.02	0.0007163
A_33_P3235856	RORB	Homo sapiens RAR-related orphan receptor B (RORB), mRNA [NM_006914]	NM_006914	2.48	0.5	5.01	0.0003795
A_19_P00321588	C14orf132	Homo sapiens chromosome 14 open reading frame 132 (C14orf132), transcript variant 1, mRNA [NM_001282463]	NM_001282463	2.39	0.48	5	2.42e-05
A_22_P00002484	lnc-C16orf13-1	AV707313 ADB Homo sapiens cDNA clone ADBCTB12 5', mRNA sequence [AV707313]	AV707313	1.93	0.39	5	3.81e-05
A_19_P00322276	LINC01091	Homo sapiens long intergenic non-protein coding RNA 1091 (LINC01091), transcript variant 1, long non-coding RNA [NR_027105]	NR_027105	1.35	0.27	5	0.0002057
A_22_P00005153	lnc-DHX57-2	ALU1_HUMAN (P39188) Alu subfamily J sequence contamination warning entry, partial (7%) [THC2671955]		1.89	0.38	5	0.0006894
A_21_P0005492	lnc-C7orf11-2	LNCipedia lincRNA (lnc-C7orf11-2), lincRNA [lnc-C7orf11-2:1]		2.17	0.44	4.99	0.0002434
A_21_P0007936	lnc-GTF2F2-2	LNCipedia lincRNA (lnc-GTF2F2-2), lincRNA [lnc-GTF2F2-2:14]		2.63	0.53	4.99	0.0004274
A_23_P51231	RUNX3	Homo sapiens runt-related transcription factor 3 (RUNX3), transcript variant 1, mRNA [NM_001031680]	NM_001031680	2.35	0.47	4.98	3.5e-06
A_24_P15621	SLC6A10P	Homo sapiens solute carrier family 6 (neurotransmitter transporter), member 10, pseudogene (SLC6A10P), non-coding RNA [NR_003083]	NR_003083	2.61	0.52	4.98	9.8e-06
A_21_P0000514	VTRNA1-2	Homo sapiens vault RNA 1-2 (VTRNA1-2), vault RNA [NR_026704]	NR_026704	2.36	0.48	4.98	1.1e-05
A_19_P00323103	UBE2E3	ubiquitin-conjugating enzyme E2E 3 [Source:HGNC Symbol;Acc:HGNC:12479] [ENST00000602837]		2.19	0.44	4.97	1.6e-06
A_22_P00011393	PPIEL	Homo sapiens peptidylprolyl isomerase E-like pseudogene (PPIEL), non-coding RNA [NR_003929]	NR_003929	2.06	0.42	4.96	1.1e-06
A_23_P314250	FAM78A	Homo sapiens family with sequence similarity 78, member A (FAM78A), mRNA [NM_033387]	NM_033387	2.54	0.51	4.96	5.5e-06
A_23_P39386	HCST	Homo sapiens hematopoietic cell signal transducer (HCST), transcript variant 1, mRNA [NM_014266]	NM_014266	2.15	0.43	4.95	2.89e-05
A_24_P126262	BAGE4	Homo sapiens B melanoma antigen family, member 4 (BAGE4), mRNA [NM_181704]	NM_181704	2	0.4	4.95	0.0001721
A_21_P0007907	LINC00540	Homo sapiens long intergenic non-protein coding RNA 540 (LINC00540), long non-coding RNA [NR_103810]	NR_103810	2.1	0.42	4.95	0.0004769
A_23_P1782	CD82	Homo sapiens CD82 molecule (CD82), transcript variant 1, mRNA [NM_002231]	NM_002231	1.6	0.32	4.95	< 1e-07
A_32_P121085	DOK3	Homo sapiens docking protein 3 (DOK3), transcript variant 2, mRNA [NM_001144875]	NM_001144875	2.03	0.41	4.94	2.3e-06
A_33_P3234859	UTRN	Homo sapiens utrophin (UTRN), mRNA [NM_007124]	NM_007124	1.91	0.39	4.94	6e-06
A_23_P69293	CHDH	Homo sapiens choline dehydrogenase (CHDH), mRNA [NM_018397]	NM_018397	2.17	0.44	4.94	1.23e-05
A_21_P0013750	XLOC_l2_015441	BROAD Institute lincRNA (XLOC_l2_015441), lincRNA [TCONS_l2_00030124]		1.51	0.31	4.94	0.0003126
A_23_P353744	LARP1B	Homo sapiens La ribonucleoprotein domain family, member 1B (LARP1B), transcript variant 3, mRNA [NM_032239]	NM_032239	2.4	0.49	4.93	2.74e-05
A_24_P380022	EIF5A2	Homo sapiens eukaryotic translation initiation factor 5A2 (EIF5A2), mRNA [NM_020390]	NM_020390	2.15	0.44	4.92	6e-07
A_23_P62752	NPPB	Homo sapiens natriuretic peptide B (NPPB), mRNA [NM_002521]	NM_002521	2.26	0.46	4.92	8.34e-05
A_33_P3415340	ALS2	amyotrophic lateral sclerosis 2 (juvenile) [Source:HGNC Symbol;Acc:HGNC:443] [ENST00000410052]	XM_006712654	1.7	0.35	4.92	0.0001171
A_23_P208937	TLE6	Homo sapiens transducin-like enhancer of split 6 (TLE6), transcript variant 2, mRNA [NM_024760]	NM_024760	1.73	0.35	4.92	0.0001946
A_23_P212617	TFRC	Homo sapiens transferrin receptor (TFRC), transcript variant 1, mRNA [NM_003234]	NM_003234	1.85	0.38	4.91	7.26e-05
A_23_P133345	CLINT1	Homo sapiens clathrin interactor 1 (CLINT1), transcript variant 2, mRNA [NM_014666]	NM_014666	2.57	0.52	4.9	1.5e-06
A_21_P0000289	SNORD45A	Homo sapiens small nucleolar RNA, C/D box 45A (SNORD45A), small nucleolar RNA [NR_002749]	NR_002749	2.14	0.44	4.9	1.8e-06
A_33_P3272169	CLIP2	Homo sapiens CAP-GLY domain containing linker protein 2 (CLIP2), transcript variant 1, mRNA [NM_003388]	NM_003388	2.79	0.57	4.89	0.0005981
A_32_P93036		Synthetic construct Homo sapiens gateway clone IMAGE:100023427 3' read APOE mRNA. [CU678501]	CU678501	2.32	0.48	4.88	5.5e-05
A_33_P3299898	CTSLP2	Homo sapiens cathepsin L pseudogene 2 (CTSLP2), non-coding RNA [NR_033407]	NR_033407	2.4	0.49	4.88	5.52e-05
A_24_P112447	ENTPD7	Homo sapiens ectonucleoside triphosphate diphosphohydrolase 7 (ENTPD7), mRNA [NM_020354]	NM_020354	2.12	0.44	4.88	8.17e-05
A_19_P00316156	LOC101928673	Homo sapiens uncharacterized LOC101928673 (LOC101928673), long non-coding RNA [NR_125960]	NR_125960	2.09	0.43	4.88	0.0003691
A_22_P00003950	lnc-CHAD-3	EPN3_HUMAN (Q9H201) Epsin-3 (EPS-15-interacting protein 3), partial (9%) [THC2768316]		1.75	0.36	4.88	0.0006019
A_24_P37253	LYPD6	Homo sapiens LY6/PLAUR domain containing 6 (LYPD6), transcript variant 2, mRNA [NM_194317]	NM_194317	2.42	0.5	4.87	1.8e-06
A_23_P142389	LSR	Homo sapiens lipolysis stimulated lipoprotein receptor (LSR), transcript variant 2, mRNA [NM_205834]	NM_205834	2.18	0.45	4.87	4.7e-06
A_22_P00014120	lnc-SCAP-1	Homo sapiens cDNA clone IMAGE:5272313. [BC036224]	BC036224	2.03	0.42	4.87	0.0001352
A_24_P565556	ALG1	Homo sapiens ALG1, chitobiosyldiphosphodolichol beta-mannosyltransferase (ALG1), mRNA [NM_019109]		1.94	0.4	4.86	5.7e-06
A_21_P0000239	SNORD101	Homo sapiens small nucleolar RNA, C/D box 101 (SNORD101), small nucleolar RNA [NR_002434]	NR_002434	2.43	0.5	4.85	0.0001731
A_23_P110961	MPC1	Homo sapiens mitochondrial pyruvate carrier 1 (MPC1), transcript variant 1, mRNA [NM_016098]	NM_016098	2.16	0.45	4.85	0.0002095
A_21_P0007854	lnc-HNF1A-1	LNCipedia lincRNA (lnc-HNF1A-1), lincRNA [lnc-HNF1A-1:4]		2.58	0.53	4.85	0.0003931
A_21_P0011131	ANKRD26P3	Homo sapiens ankyrin repeat domain 26 pseudogene 3 (ANKRD26P3), non-coding RNA [NR_027248]		2.34	0.48	4.85	0.0005103
A_23_P115407	GSTM1	Homo sapiens glutathione S-transferase mu 1 (GSTM1), transcript variant 2, mRNA [NM_146421]	NM_146421	2.03	0.42	4.82	3.4e-06
A_21_P0000530	LRRC75A-AS1	Homo sapiens LRRC75A antisense RNA 1 (LRRC75A-AS1), transcript variant 27, long non-coding RNA [NR_045024]	NR_045024	2	0.42	4.82	8.2e-06
A_21_P0000240	SNORD100	Homo sapiens small nucleolar RNA, C/D box 100 (SNORD100), small nucleolar RNA [NR_002435]	NR_002435	2.15	0.45	4.82	0.0002033
A_21_P0005101	lnc-WRNIP1-2	LNCipedia lincRNA (lnc-WRNIP1-2), lincRNA [lnc-WRNIP1-2:20]		1.81	0.37	4.82	0.0003077
A_19_P00809992	C11orf74	Homo sapiens chromosome 11 open reading frame 74 (C11orf74), transcript variant 1, mRNA [NM_001276722]	NM_001276722	1.82	0.38	4.82	0.0009177
A_23_P3527	POLR2C	Homo sapiens polymerase (RNA) II (DNA directed) polypeptide C, 33kDa (POLR2C), mRNA [NM_032940]	NM_032940	2.08	0.43	4.81	2e-07
A_21_P0000375	SNORD19	Homo sapiens small nucleolar RNA, C/D box 19 (SNORD19), small nucleolar RNA [NR_003047]	NR_003047	1.83	0.38	4.81	1.55e-05
A_33_P3319140		PREDICTED: Homo sapiens uncharacterized LOC101929998 (LOC101929998), ncRNA [XR_428272]	XR_428272	2.11	0.44	4.81	6.67e-05
A_33_P3260106				2.62	0.54	4.81	8.84e-05
A_24_P860797	PAIP2B	Homo sapiens poly(A) binding protein interacting protein 2B (PAIP2B), mRNA [NM_020459]	NM_020459	2.18	0.45	4.81	0.000569
A_21_P0013984	AK4	Homo sapiens adenylate kinase 4 (AK4), transcript variant 1, mRNA [NM_001005353]	NM_001005353	2.1	0.44	4.8	8e-07
A_33_P3246733	MNT	Homo sapiens MAX network transcriptional repressor (MNT), mRNA [NM_020310]	NM_020310	2.22	0.46	4.8	4.9e-05
A_21_P0006835	lnc-GATA3-3	LNCipedia lincRNA (lnc-GATA3-3), lincRNA [lnc-GATA3-3:1]		2.11	0.44	4.79	5.49e-05
A_33_P3244951	PDE8A	Homo sapiens phosphodiesterase 8A (PDE8A), transcript variant 3, mRNA [NM_001243137]	NM_001243137	2.09	0.44	4.79	9.47e-05
A_33_P6815452	ITGA9-AS1	Homo sapiens ITGA9 antisense RNA 1 (ITGA9-AS1), transcript variant 2, long non-coding RNA [NR_110532]	NR_110532	1.83	0.38	4.79	0.0007531
A_33_P3368706	NFYC	Homo sapiens nuclear transcription factor Y, gamma (NFYC), transcript variant 5, mRNA [NM_001142590]	NM_001142590	1.99	0.42	4.78	1.24e-05
A_33_P3695899	FLJ31104	Homo sapiens uncharacterized LOC441072 (FLJ31104), long non-coding RNA [NR_102755]	NR_102755	1.57	0.33	4.77	5.76e-05
A_24_P252078	BTN3A2	Homo sapiens butyrophilin, subfamily 3, member A2 (BTN3A2), transcript variant 1, mRNA [NM_007047]	NM_007047	1.43	0.3	4.76	3.6e-06
A_19_P00322968	LINC00963	Homo sapiens long intergenic non-protein coding RNA 963 (LINC00963), long non-coding RNA [NR_038955]	NR_038955	2.64	0.56	4.76	2.1e-05
A_33_P3296807	HDAC8	Homo sapiens histone deacetylase 8 (HDAC8), transcript variant 3, mRNA [NM_001166419]	NM_001166419	1.82	0.38	4.76	5.71e-05
A_23_P43763	PLLP	Homo sapiens plasmolipin (PLLP), mRNA [NM_015993]	NM_015993	2.5	0.53	4.75	2e-07
A_23_P108823	OSBPL6	Homo sapiens oxysterol binding protein-like 6 (OSBPL6), transcript variant 1, mRNA [NM_032523]	NM_032523	2.18	0.46	4.75	2.95e-05
A_21_P0000845	MIPEPP3	Homo sapiens mitochondrial intermediate peptidase pseudogene 3 (MIPEPP3), transcript variant 1, non-coding RNA [NR_038939]		2.01	0.42	4.75	0.0009725
A_22_P00002346	lnc-C11orf96-1	BX109613 Soares_testis_NHT Homo sapiens cDNA clone IMAGp998H201924, mRNA sequence [BX109613]	BX109613	1.91	0.4	4.74	8.5e-06
A_23_P27035	TMEM98	Homo sapiens transmembrane protein 98 (TMEM98), transcript variant 1, mRNA [NM_015544]	NM_015544	2.18	0.46	4.74	1.61e-05
A_23_P215060	PODXL	Homo sapiens podocalyxin-like (PODXL), transcript variant 1, mRNA [NM_001018111]	NM_001018111	2.18	0.46	4.74	2.44e-05
A_33_P3262452	PEX26	Homo sapiens peroxisomal biogenesis factor 26 (PEX26), transcript variant 2, mRNA [NM_001127649]	NM_001127649	2.24	0.47	4.73	3e-06
A_23_P202750	C11orf54	Homo sapiens chromosome 11 open reading frame 54 (C11orf54), transcript variant 4, mRNA [NM_014039]	NM_014039	1.84	0.39	4.73	3.28e-05
A_24_P145316	DTNBP1	Homo sapiens dystrobrevin binding protein 1 (DTNBP1), transcript variant 2, mRNA [NM_183040]	NM_183040	1.73	0.37	4.73	8.49e-05
A_23_P366125	EME2	essential meiotic structure-specific endonuclease subunit 2 [Source:HGNC Symbol;Acc:HGNC:27289] [ENST00000570069]	AK074080	1.47	0.31	4.73	0.0006298
A_33_P3258997	TRMT2B	Homo sapiens tRNA methyltransferase 2 homolog B (S. cerevisiae) (TRMT2B), transcript variant 1, mRNA [NM_024917]	NM_024917	2.06	0.44	4.72	4.6e-06
A_23_P66948	GAREM	Homo sapiens GRB2 associated, regulator of MAPK1 (GAREM), transcript variant 2, mRNA [NM_022751]	NM_022751	2.08	0.44	4.72	3.31e-05
A_32_P7015	TSPAN15	Homo sapiens tetraspanin 15 (TSPAN15), mRNA [NM_012339]	NM_012339	1.82	0.39	4.71	3.25e-05
A_33_P3231833				1.96	0.42	4.7	9.45e-05
A_23_P161004	NR5A2	Homo sapiens nuclear receptor subfamily 5, group A, member 2 (NR5A2), transcript variant 1, mRNA [NM_205860]	NM_205860	2.8	0.6	4.7	0.0001476
A_21_P0010257	lnc-PKNOX1-2	LNCipedia lincRNA (lnc-PKNOX1-2), lincRNA [lnc-PKNOX1-2:2]		1.94	0.41	4.7	0.0008992
A_33_P3210900	SEC13	SEC13 homolog (S. cerevisiae) [Source:HGNC Symbol;Acc:HGNC:10697] [ENST00000397099]		1.59	0.34	4.69	9e-06
A_33_P3232504	CYSRT1	Homo sapiens cysteine-rich tail protein 1 (CYSRT1), mRNA [NM_199001]	NM_199001	1.86	0.4	4.68	4.54e-05
A_33_P3234580	ASS1	Homo sapiens argininosuccinate synthase 1 (ASS1), transcript variant 1, mRNA [NM_000050]	NM_000050	2.27	0.49	4.68	5.82e-05
A_24_P167642	GCH1	Homo sapiens GTP cyclohydrolase 1 (GCH1), transcript variant 1, mRNA [NM_000161]	NM_000161	1.83	0.39	4.68	8.73e-05
A_22_P00022185	TMEM184A	Homo sapiens transmembrane protein 184A (TMEM184A), mRNA [NM_001097620]	NM_001097620	2.44	0.52	4.65	1.5e-05
A_21_P0000450	SNORD116-26	Homo sapiens small nucleolar RNA, C/D box 116-26 (SNORD116-26), small nucleolar RNA [NR_003340]	NR_003340	1.93	0.42	4.65	0.0001059
A_33_P3404316	MIR100HG	Homo sapiens mir-100-let-7a-2 cluster host gene (non-protein coding) (MIR100HG), long non-coding RNA [NR_024430]	NR_024430	1.38	0.3	4.65	0.0002192
A_33_P3233273	LRRC61	Homo sapiens leucine rich repeat containing 61 (LRRC61), transcript variant 1, mRNA [NM_001142928]	NM_001142928	2.08	0.45	4.64	4.9e-06
A_23_P36345	STARD10	Homo sapiens StAR-related lipid transfer (START) domain containing 10 (STARD10), mRNA [NM_006645]	NM_006645	2.37	0.51	4.64	1.14e-05
A_22_P00013800	lnc-RP4-604K5.1.1-2	Homo sapiens cDNA clone IMAGE:4831215. [BC034638]	BC034638	1.97	0.42	4.64	5.1e-05
A_23_P373687	PUS10	Homo sapiens pseudouridylate synthase 10 (PUS10), mRNA [NM_144709]	NM_144709	2.05	0.44	4.64	0.0002215
A_33_P3240538	TUBE1	Homo sapiens tubulin, epsilon 1 (TUBE1), mRNA [NM_016262]	NM_016262	2.14	0.46	4.63	5.38e-05
A_33_P3255499	SLC25A51	Homo sapiens solute carrier family 25, member 51 (SLC25A51), transcript variant 2, non-coding RNA [NR_024872]	NR_024872	1.94	0.42	4.63	0.0006485
A_19_P00317178	SNHG5	Homo sapiens small nucleolar RNA host gene 5 (non-protein coding) (SNHG5), long non-coding RNA [NR_003038]	NR_003038	2.33	0.51	4.61	1.3e-06
A_33_P3319982	lnc-TMC7-1	Homo sapiens, clone IMAGE:4424208, mRNA. [BC015443]	BC015443	2.43	0.53	4.61	0.0004454
A_32_P95067	AK4	Homo sapiens adenylate kinase 4 (AK4), transcript variant 1, mRNA [NM_001005353]	NM_001005353	2	0.43	4.61	< 1e-07
A_23_P61447	ETFDH	Homo sapiens electron-transferring-flavoprotein dehydrogenase (ETFDH), transcript variant 1, mRNA [NM_004453]	NM_004453	2.21	0.48	4.6	6.9e-05
A_19_P00321511	SNHG5	Homo sapiens small nucleolar RNA host gene 5 (non-protein coding) (SNHG5), long non-coding RNA [NR_003038]	NR_003038	2.24	0.49	4.59	5e-07
A_33_P3357573	MAML3	Homo sapiens mastermind-like 3 (Drosophila) (MAML3), mRNA [NM_018717]	NM_018717	1.74	0.38	4.59	0.0001295
A_23_P116037	TM7SF2	Homo sapiens transmembrane 7 superfamily member 2 (TM7SF2), transcript variant 1, mRNA [NM_003273]	NM_003273	1.54	0.34	4.58	9e-07
A_33_P3347658		anaphase promoting complex subunit 10 pseudogene 1 [Source:HGNC Symbol;Acc:HGNC:33976] [ENST00000395991]		2.55	0.56	4.58	0.0002139
A_22_P00014730	lnc-SLC2A4RG-1	Q9VRI3_DROME (Q9VRI3) CG10918-PA, partial (8%) [THC2780915]		2.25	0.49	4.58	0.0004702
A_24_P291401	TMEM150A	Homo sapiens transmembrane protein 150A (TMEM150A), transcript variant 1, mRNA [NM_001031738]	NM_001031738	2.3	0.5	4.57	6.28e-05
A_32_P68504	ZDBF2	Homo sapiens zinc finger, DBF-type containing 2 (ZDBF2), transcript variant 1, mRNA [NM_020923]	NM_020923	1.84	0.4	4.57	6.28e-05
A_33_P3387566	FAM215A	Homo sapiens family with sequence similarity 215, member A (non-protein coding) (FAM215A), long non-coding RNA [NR_026770]	NR_026770	2.26	0.49	4.57	0.0002648
A_33_P3320062	PLD1	Homo sapiens phospholipase D1, phosphatidylcholine-specific (PLD1), transcript variant 1, mRNA [NM_002662]	NM_002662	1.62	0.36	4.56	1.9e-06
A_23_P67355	PRRG2	Homo sapiens proline rich Gla (G-carboxyglutamic acid) 2 (PRRG2), mRNA [NM_000951]	NM_000951	2.8	0.61	4.56	1.37e-05
A_21_P0013320	XLOC_l2_013873	BROAD Institute lincRNA (XLOC_l2_013873), lincRNA [TCONS_l2_00026648]		2.04	0.45	4.56	4.61e-05
A_22_P00009793	lnc-MEGF11-2	LNCipedia lincRNA (lnc-MEGF11-2), lincRNA [lnc-MEGF11-2:1]		2.08	0.45	4.56	5.04e-05
A_22_P00008143	LOC101927841		XR_250155	2.09	0.46	4.56	0.0002234
A_22_P00003499	LOC100506282		AL359570	1.77	0.39	4.56	0.000296
A_32_P104432	LINC00087	Homo sapiens long intergenic non-protein coding RNA 87 (LINC00087), long non-coding RNA [NR_024493]	NR_024493	1.75	0.38	4.55	4.24e-05
A_19_P00321089	LINC00963	long intergenic non-protein coding RNA 963 [Source:HGNC Symbol;Acc:HGNC:48716] [ENST00000419300]		2.46	0.54	4.54	1.3e-05
A_21_P0010982	MALAT1	Homo sapiens metastasis associated lung adenocarcinoma transcript 1 (non-protein coding) (MALAT1), long non-coding RNA [NR_002819]	NR_002819	1.85	0.41	4.54	0.0004459
A_21_P0011364	WHAMMP1	Homo sapiens WAS protein homolog associated with actin, golgi membranes and microtubules pseudogene 1 (WHAMMP1), non-coding RNA [NR_036650]	NR_036650	1.85	0.41	4.53	3.4e-06
A_24_P27229	CSAD	Homo sapiens cysteine sulfinic acid decarboxylase (CSAD), transcript variant 1, mRNA [NM_015989]	NM_015989	1.83	0.4	4.52	0.0002189
A_33_P3224916				1.44	0.32	4.52	0.0004229
A_21_P0012255	LOC102724248	PREDICTED: Homo sapiens uncharacterized LOC102724248 (LOC102724248), mRNA [XM_006726834]		2.07	0.46	4.52	0.000479
A_21_P0003275	lnc-AC069257.9.1-5	ALU7_HUMAN (P39194) Alu subfamily SQ sequence contamination warning entry, partial (23%) [THC2523097]		1.8	0.4	4.51	0.0002203
A_22_P00021538	lnc-OIT3-2	ALU2_HUMAN (P39189) Alu subfamily SB sequence contamination warning entry, partial (5%) [THC2773783]		2.04	0.45	4.51	0.0003453
A_23_P321511	3-Mar	Homo sapiens membrane-associated ring finger (C3HC4) 3, E3 ubiquitin protein ligase (MARCH3), mRNA [NM_178450]	NM_178450	2.18	0.48	4.5	3.8e-05
A_22_P00001696				2.38	0.53	4.5	0.0001066
A_22_P00015976	lnc-TENC1-1	LNCipedia lincRNA (lnc-TENC1-1), lincRNA [lnc-TENC1-1:1]		1.66	0.37	4.5	0.0003467
A_33_P3353030	UCN	Homo sapiens urocortin (UCN), mRNA [NM_003353]	NM_003353	1.99	0.44	4.49	5.9e-06
A_22_P00013214	ZNRD1-AS1	Homo sapiens ZNRD1 antisense RNA 1 (ZNRD1-AS1), long non-coding RNA [NR_026751]	NR_026751	1.95	0.43	4.49	1.55e-05
A_33_P3299834	POLR2E	Homo sapiens polymerase (RNA) II (DNA directed) polypeptide E, 25kDa (POLR2E), mRNA [NM_002695]	NM_002695	2.37	0.53	4.49	6.01e-05
A_24_P149902	SUFU	Homo sapiens suppressor of fused homolog (Drosophila) (SUFU), transcript variant 1, mRNA [NM_016169]	NM_016169	1.63	0.36	4.49	0.0004778
A_33_P3416321	SLC17A5	Homo sapiens solute carrier family 17 (acidic sugar transporter), member 5 (SLC17A5), mRNA [NM_012434]	NM_012434	1.97	0.44	4.48	5.5e-06
A_23_P81770	PTP4A1	Homo sapiens protein tyrosine phosphatase type IVA, member 1 (PTP4A1), mRNA [NM_003463]	NM_003463	1.94	0.43	4.48	1.99e-05
A_24_P238543	PHKA1	Homo sapiens phosphorylase kinase, alpha 1 (muscle) (PHKA1), transcript variant 1, mRNA [NM_002637]	NM_002637	1.96	0.44	4.47	5.67e-05
[truncated: 5,976 more rows]
