# Supplementary material for: Transcriptomic evidence for tumor‐specific beneficial or adverse effects of TGFβ pathway inhibition on the prognosis of patients with liver cancer
Source: FEBS Open Bio. 2023 May 31;13(7):1278–90. doi: 10.1002/2211-5463.13647 (PMC10315808; doi:10.1002/2211-5463.13647)
Supplement: Supplementary file 3 — Table S2. List of genes differentially expressed by galunisertib in SNU‐449 cells (fold‐change FC > 2; P < 0.01). [file FEB4-13-1278-s002.xlsx]

## Sheet: Feuil1
Table S2. List of genes differentially expressed by galunisertib in SNU-449 cells (fold-change FC>2; p<0.01)
UniqueID	Symbol	Name	Accession	Fold change (galunisertib/control)
A_23_P323272	OSR1	Homo sapiens odd-skipped related transciption factor 1 (OSR1), mRNA [NM_145260]	NM_145260	11.1111
A_23_P120822	UPB1	Homo sapiens ureidopropionase, beta (UPB1), mRNA [NM_016327]	NM_016327	11.1111
A_21_P0003594	lnc-PCDH7-6	LNCipedia lincRNA (lnc-PCDH7-6), lincRNA [lnc-PCDH7-6:2]		9.09091
A_22_P00013046	RGS5	regulator of G-protein signaling 5 [Source:HGNC Symbol;Acc:HGNC:10001] [ENST00000530241]		9.09091
A_23_P100642	PNMT	Homo sapiens phenylethanolamine N-methyltransferase (PNMT), transcript variant 1, mRNA [NM_002686]	NM_002686	6.66667
A_23_P129835	PPP1R1B	Homo sapiens protein phosphatase 1, regulatory (inhibitor) subunit 1B (PPP1R1B), transcript variant 1, mRNA [NM_032192]	NM_032192	6.66667
A_24_P655849	SMAD9	Homo sapiens SMAD family member 9 (SMAD9), transcript variant a, mRNA [NM_001127217]	NM_001127217	6.66667
A_23_P100660	SERPINF1	Homo sapiens serpin peptidase inhibitor, clade F (alpha-2 antiplasmin, pigment epithelium derived factor), member 1 (SERPINF1), mRNA [NM_002615]	NM_002615	6.25
A_23_P19754	CPA4	Homo sapiens carboxypeptidase A4 (CPA4), transcript variant 1, mRNA [NM_016352]	NM_016352	5.88235
A_21_P0002175	lnc-TRIB2-5	DB523127 RIKEN full-length enriched human cDNA library, testis Homo sapiens cDNA clone H013078I02 3', mRNA sequence [DB523127]		5.88235
A_23_P127911	PAMR1	Homo sapiens peptidase domain containing associated with muscle regeneration 1 (PAMR1), transcript variant 1, mRNA [NM_015430]	NM_015430	5.88235
A_23_P147255	PCBP3	Homo sapiens poly(rC) binding protein 3 (PCBP3), transcript variant 1, mRNA [NM_020528]	NM_020528	5.88235
A_23_P165201	PRODH2	Homo sapiens proline dehydrogenase (oxidase) 2 (PRODH2), mRNA [NM_021232]	NM_021232	5.88235
A_24_P245838	MGAT3	Homo sapiens mannosyl (beta-1,4-)-glycoprotein beta-1,4-N-acetylglucosaminyltransferase (MGAT3), transcript variant 1, mRNA [NM_002409]	NM_002409	5.55556
A_23_P370682	BATF2	Homo sapiens basic leucine zipper transcription factor, ATF-like 2 (BATF2), transcript variant 1, mRNA [NM_138456]	NM_138456	4.7619
A_23_P144384	GALNT7	Homo sapiens polypeptide N-acetylgalactosaminyltransferase 7 (GALNT7), mRNA [NM_017423]	NM_017423	4.54545
A_33_P3309471	PTPRQ	Homo sapiens protein tyrosine phosphatase, receptor type, Q (PTPRQ), mRNA [NM_001145026]	NM_001145026	4.54545
A_33_P3323959	RELN	Homo sapiens reelin (RELN), transcript variant 1, mRNA [NM_005045]	NM_005045	4.54545
A_32_P123255	SOWAHD	Homo sapiens sosondowah ankyrin repeat domain family member D (SOWAHD), mRNA [NM_001105576]	NM_001105576	4.54545
A_21_P0012126	XLOC_l2_008667	BROAD Institute lincRNA (XLOC_l2_008667), lincRNA [TCONS_l2_00016333]		4.54545
A_33_P3222501	FAM157A	Homo sapiens family with sequence similarity 157, member A (FAM157A), mRNA [NM_001145248]	NM_001145248	4.34783
A_21_P0010016	LINC00261	Homo sapiens long intergenic non-protein coding RNA 261 (LINC00261), long non-coding RNA [NR_001558]	NR_001558	4.34783
A_23_P428260	STEAP2	Homo sapiens STEAP family member 2, metalloreductase (STEAP2), transcript variant 1, mRNA [NM_152999]	NM_152999	4.16667
A_33_P3360311	GYS2	Homo sapiens glycogen synthase 2 (liver) (GYS2), mRNA [NM_021957]	NM_021957	3.7037
A_23_P144476	SPRY1	Homo sapiens sprouty homolog 1, antagonist of FGF signaling (Drosophila) (SPRY1), transcript variant 2, mRNA [NM_199327]	NM_199327	3.7037
A_33_P3291034	C1QTNF8	Homo sapiens C1q and tumor necrosis factor related protein 8 (C1QTNF8), mRNA [NM_207419]	NM_207419	3.57143
A_22_P00008884	LOC101929641	PREDICTED: Homo sapiens uncharacterized LOC101929641 (LOC101929641), ncRNA [XR_243223]	XR_243223	3.57143
A_33_P3378634	SLC25A30-AS1	Homo sapiens SLC25A30 antisense RNA 1 (SLC25A30-AS1), long non-coding RNA [NR_047031]	NR_047031	3.57143
A_23_P206359	CDH1	Homo sapiens cadherin 1, type 1, E-cadherin (epithelial) (CDH1), mRNA [NM_004360]	NM_004360	3.44828
A_23_P90626	CYTIP	Homo sapiens cytohesin 1 interacting protein (CYTIP), mRNA [NM_004288]	NM_004288	3.44828
A_24_P25550	ADH6	Homo sapiens alcohol dehydrogenase 6 (class V) (ADH6), transcript variant 1, mRNA [NM_001102470]	NM_001102470	3.33333
A_23_P26024	C15orf48	Homo sapiens chromosome 15 open reading frame 48 (C15orf48), transcript variant 2, mRNA [NM_032413]	NM_032413	3.33333
A_21_P0007778	lnc-DHX37-3	LNCipedia lincRNA (lnc-DHX37-3), lincRNA [lnc-DHX37-3:5]		3.33333
A_23_P24004	IFIT2	Homo sapiens interferon-induced protein with tetratricopeptide repeats 2 (IFIT2), mRNA [NM_001547]	NM_001547	3.22581
A_23_P407583	PEG3	Homo sapiens paternally expressed 3 (PEG3), transcript variant 1, mRNA [NM_006210]	NM_006210	3.22581
A_23_P89270	SERPINF2	Homo sapiens serpin peptidase inhibitor, clade F (alpha-2 antiplasmin, pigment epithelium derived factor), member 2 (SERPINF2), transcript variant 1, mRNA [NM_000934]	NM_000934	3.0303
A_33_P3378665	TC2N	Homo sapiens tandem C2 domains, nuclear (TC2N), transcript variant 1, mRNA [NM_152332]	NM_152332	3.0303
A_23_P123402	TRIM55	Homo sapiens tripartite motif containing 55 (TRIM55), transcript variant 3, mRNA [NM_184086]	NM_184086	3.0303
A_24_P237270	ADORA2A	Homo sapiens adenosine A2a receptor (ADORA2A), transcript variant 3, mRNA [NM_000675]	NM_000675	2.94118
A_33_P3401156	ETV1	Homo sapiens ets variant 1 (ETV1), transcript variant 1, mRNA [NM_004956]	NM_004956	2.94118
A_22_P00000221	LOC102724366	PREDICTED: Homo sapiens uncharacterized LOC102724366 (LOC102724366), ncRNA [XR_424793]	XR_424793	2.94118
A_24_P709377	PAX8-AS1	Homo sapiens PAX8 antisense RNA 1 (PAX8-AS1), transcript variant 1, long non-coding RNA [NR_015377]	NR_015377	2.94118
A_24_P49260	SPTLC3	Homo sapiens serine palmitoyltransferase, long chain base subunit 3 (SPTLC3), mRNA [NM_018327]	NM_018327	2.94118
A_23_P62099	MAGEC2	Homo sapiens melanoma antigen family C, 2 (MAGEC2), mRNA [NM_016249]	NM_016249	2.85714
A_23_P74278	PDE4B	Homo sapiens phosphodiesterase 4B, cAMP-specific (PDE4B), transcript variant d, mRNA [NM_001037341]	NM_001037341	2.85714
A_23_P24104	PLAU	Homo sapiens plasminogen activator, urokinase (PLAU), transcript variant 1, mRNA [NM_002658]	NM_002658	2.85714
A_33_P3247057	SMIM5	Homo sapiens small integral membrane protein 5 (SMIM5), transcript variant 1, mRNA [NM_001162995]	NM_001162995	2.77778
A_22_P00017970	lnc-ZMAT3-2	Q70WD9_HUMAN (Q70WD9) Maab3 protein (Fragment), partial (9%) [THC2652808]		2.7027
A_23_P397293	LY6K	Homo sapiens lymphocyte antigen 6 complex, locus K (LY6K), transcript variant 1, mRNA [NM_017527]	NM_017527	2.7027
A_23_P106906	PPL	Homo sapiens periplakin (PPL), mRNA [NM_002705]	NM_002705	2.7027
A_23_P72668	SDPR	Homo sapiens serum deprivation response (SDPR), mRNA [NM_004657]	NM_004657	2.7027
A_32_P29118	SEMA3D	Homo sapiens sema domain, immunoglobulin domain (Ig), short basic domain, secreted, (semaphorin) 3D (SEMA3D), mRNA [NM_152754]	NM_152754	2.7027
A_23_P369899	TMEM158	Homo sapiens transmembrane protein 158 (gene/pseudogene) (TMEM158), mRNA [NM_015444]	NM_015444	2.7027
A_33_P3666817	C10orf55	Homo sapiens chromosome 10 open reading frame 55 (C10orf55), mRNA [NM_001001791]	NM_001001791	2.63158
A_23_P104318	DDIT4	Homo sapiens DNA-damage-inducible transcript 4 (DDIT4), mRNA [NM_019058]	NM_019058	2.63158
A_21_P0001290	LINC00853	Homo sapiens long intergenic non-protein coding RNA 853 (LINC00853), long non-coding RNA [NR_047498]	NR_047498	2.63158
A_21_P0005194	LOC101927378	Homo sapiens uncharacterized LOC101927378 (LOC101927378), transcript variant 1, long non-coding RNA [NR_110079]		2.63158
A_32_P135336	LOC388242	Homo sapiens coiled-coil domain containing 101 pseudogene (LOC388242), non-coding RNA [NR_002556]	NR_002556	2.63158
A_33_P3209962	RASGRP2	Homo sapiens RAS guanyl releasing protein 2 (calcium and DAG-regulated) (RASGRP2), transcript variant 2, mRNA [NM_153819]	NM_153819	2.63158
A_23_P42189	SLC17A1	Homo sapiens solute carrier family 17 (organic anion transporter), member 1 (SLC17A1), mRNA [NM_005074]	NM_005074	2.5641
A_23_P312150	EDN2	Homo sapiens endothelin 2 (EDN2), transcript variant 1, mRNA [NM_001956]	NM_001956	2.5
A_21_P0014937	LINC01099	Homo sapiens long intergenic non-protein coding RNA 1099 (LINC01099), transcript variant 1, long non-coding RNA [NR_108092]	NR_108092	2.5
A_33_P3301940	PDE7B	Homo sapiens phosphodiesterase 7B (PDE7B), mRNA [NM_018945]	NM_018945	2.5
A_33_P3338341	PRODH	Homo sapiens proline dehydrogenase (oxidase) 1 (PRODH), transcript variant 1, mRNA [NM_016335]	NM_016335	2.5
A_32_P34844	ADAMTS18	Homo sapiens ADAM metallopeptidase with thrombospondin type 1 motif, 18 (ADAMTS18), mRNA [NM_199355]	NM_199355	2.43902
A_23_P150018	DUSP5	Homo sapiens dual specificity phosphatase 5 (DUSP5), mRNA [NM_004419]	NM_004419	2.43902
A_33_P3400578	HLF	Homo sapiens hepatic leukemia factor (HLF), mRNA [NM_002126]	NM_002126	2.43902
A_23_P121064	PTX3	Homo sapiens pentraxin 3, long (PTX3), mRNA [NM_002852]	NM_002852	2.43902
A_23_P132910	RBM47	Homo sapiens RNA binding motif protein 47 (RBM47), transcript variant 2, mRNA [NM_019027]	NM_019027	2.43902
A_33_P3293918	SH2D3C	Homo sapiens SH2 domain containing 3C (SH2D3C), transcript variant 1, mRNA [NM_170600]	NM_170600	2.43902
A_23_P139500	BHLHE41	Homo sapiens basic helix-loop-helix family, member e41 (BHLHE41), mRNA [NM_030762]	NM_030762	2.38095
A_23_P119196	KLF2	Homo sapiens Kruppel-like factor 2 (KLF2), mRNA [NM_016270]	NM_016270	2.38095
A_23_P207445	MAP2K6	Homo sapiens mitogen-activated protein kinase kinase 6 (MAP2K6), mRNA [NM_002758]	NM_002758	2.38095
A_23_P132718	SEMA3B	Homo sapiens sema domain, immunoglobulin domain (Ig), short basic domain, secreted, (semaphorin) 3B (SEMA3B), transcript variant 1, mRNA [NM_004636]	NM_004636	2.38095
A_23_P114740	CFH	Homo sapiens complement factor H (CFH), transcript variant 1, mRNA [NM_000186]	NM_000186	2.32558
A_32_P405902	CYP4F29P	Homo sapiens cytochrome P450, family 4, subfamily F, polypeptide 29, pseudogene (CYP4F29P), non-coding RNA [NR_026755]	NR_026755	2.32558
A_22_P00009208	LOC100506457	Homo sapiens uncharacterized LOC100506457 (LOC100506457), transcript variant 2, long non-coding RNA [NR_110197]	NR_110197	2.32558
A_33_P3336587	LOC283710	Homo sapiens uncharacterized LOC283710 (LOC283710), mRNA [NM_001243538]	NM_001243538	2.32558
A_21_P0009481	RAB27B	Homo sapiens RAB27B, member RAS oncogene family (RAB27B), mRNA [NM_004163]	NM_004163	2.32558
A_23_P93641	AKR1B10	Homo sapiens aldo-keto reductase family 1, member B10 (aldose reductase) (AKR1B10), mRNA [NM_020299]	NM_020299	2.27273
A_33_P3295655	APBA1	Homo sapiens amyloid beta (A4) precursor protein-binding, family A, member 1 (APBA1), mRNA [NM_001163]	NM_001163	2.27273
A_33_P3290343	CYP1B1	Homo sapiens cytochrome P450, family 1, subfamily B, polypeptide 1 (CYP1B1), mRNA [NM_000104]	NM_000104	2.27273
A_33_P3328312	HNF1A	Homo sapiens HNF1 homeobox A (HNF1A), mRNA [NM_000545]	NM_000545	2.27273
A_22_P00006058	LINC00087	Homo sapiens long intergenic non-protein coding RNA 87 (LINC00087), long non-coding RNA [NR_024493]	NR_024493	2.27273
A_22_P00008542	lnc-KCNMB1-1	DA577677 HHDPC2 Homo sapiens cDNA clone HHDPC2005480 5', mRNA sequence [DA577677]	DA577677	2.27273
A_22_P00015540	lnc-STK32C-2	Homo sapiens, clone IMAGE:5766850, mRNA. [BC039552]		2.27273
A_24_P159227	PAK6	Homo sapiens p21 protein (Cdc42/Rac)-activated kinase 6 (PAK6), transcript variant 1, mRNA [NM_020168]	NM_020168	2.27273
A_24_P915692	PHLDA1	Homo sapiens pleckstrin homology-like domain, family A, member 1 (PHLDA1), mRNA [NM_007350]	NM_007350	2.27273
A_23_P71379	PSCA	Homo sapiens prostate stem cell antigen (PSCA), transcript variant 1, mRNA [NM_005672]	NM_005672	2.27273
A_33_P3381454	C1orf56	Homo sapiens chromosome 1 open reading frame 56 (C1orf56), mRNA [NM_017860]	NM_017860	2.22222
A_23_P89431	CCL2	Homo sapiens chemokine (C-C motif) ligand 2 (CCL2), mRNA [NM_002982]	NM_002982	2.22222
A_23_P24129	DKK1	Homo sapiens dickkopf WNT signaling pathway inhibitor 1 (DKK1), mRNA [NM_012242]	NM_012242	2.22222
A_23_P42868	IGFBP1	Homo sapiens insulin-like growth factor binding protein 1 (IGFBP1), mRNA [NM_000596]	NM_000596	2.22222
A_23_P215883	NCALD	Homo sapiens neurocalcin delta (NCALD), transcript variant 7, mRNA [NM_001040630]	NM_001040630	2.22222
A_33_P3285965	NEUROD1	Homo sapiens neuronal differentiation 1 (NEUROD1), mRNA [NM_002500]	NM_002500	2.22222
A_24_P11315	OLFML3	Homo sapiens olfactomedin-like 3 (OLFML3), transcript variant 1, mRNA [NM_020190]	NM_020190	2.22222
A_33_P3266010	RIN1	Homo sapiens Ras and Rab interactor 1 (RIN1), mRNA [NM_004292]	NM_004292	2.22222
A_23_P251412	SCGN	Homo sapiens secretagogin, EF-hand calcium binding protein (SCGN), mRNA [NM_006998]	NM_006998	2.22222
A_23_P2414	SPX	spexin hormone [Source:HGNC Symbol;Acc:HGNC:28139] [ENST00000256969]	AK311217	2.22222
A_24_P140405	ADAMTS3	Homo sapiens ADAM metallopeptidase with thrombospondin type 1 motif, 3 (ADAMTS3), mRNA [NM_014243]	NM_014243	2.17391
A_33_P3376321	ANK1	Homo sapiens ankyrin 1, erythrocytic (ANK1), transcript variant 2, mRNA [NM_020477]	NM_020477	2.17391
A_23_P205370	ASB2	Homo sapiens ankyrin repeat and SOCS box containing 2 (ASB2), transcript variant 2, mRNA [NM_016150]	NM_016150	2.17391
A_33_P3263432	ITGA10	Homo sapiens integrin, alpha 10 (ITGA10), transcript variant 1, mRNA [NM_003637]	NM_003637	2.17391
A_23_P40856	LRTM1	leucine-rich repeats and transmembrane domains 1 [Source:HGNC Symbol;Acc:HGNC:25023] [ENST00000493075]	BC074741	2.17391
A_33_P3307113	MSMP	Homo sapiens microseminoprotein, prostate associated (MSMP), mRNA [NM_001044264]	NM_001044264	2.17391
A_23_P218858	ABI3BP	Homo sapiens ABI family, member 3 (NESH) binding protein (ABI3BP), mRNA [NM_015429]	NM_015429	2.12766
A_33_P3257728	C1RL	Homo sapiens complement component 1, r subcomponent-like (C1RL), transcript variant 3, mRNA [NM_001297642]	NM_001297642	2.12766
A_23_P202978	CASP1	Homo sapiens caspase 1, apoptosis-related cysteine peptidase (CASP1), transcript variant alpha, mRNA [NM_033292]	NM_033292	2.12766
A_24_P13715	FBXO22	Homo sapiens F-box protein 22 (FBXO22), transcript variant 1, mRNA [NM_147188]	NM_147188	2.12766
A_33_P3283611	IFIT3	Homo sapiens interferon-induced protein with tetratricopeptide repeats 3 (IFIT3), transcript variant 3, mRNA [NM_001289758]	NM_001289758	2.12766
A_32_P186731	ISM1	Homo sapiens isthmin 1, angiogenesis inhibitor (ISM1), mRNA [NM_080826]	NM_080826	2.12766
A_32_P190303	LONRF2	Homo sapiens LON peptidase N-terminal domain and ring finger 2 (LONRF2), mRNA [NM_198461]	NM_198461	2.12766
A_33_P3377130	MAP3K5	Homo sapiens mitogen-activated protein kinase kinase kinase 5 (MAP3K5), mRNA [NM_005923]	NM_005923	2.12766
A_33_P3282075	SP6	Homo sapiens Sp6 transcription factor (SP6), transcript variant 1, mRNA [NM_001258248]	NM_001258248	2.12766
A_33_P3266744	SYTL1	Homo sapiens synaptotagmin-like 1 (SYTL1), transcript variant 2, mRNA [NM_032872]	NM_032872	2.12766
A_24_P68079	TRANK1	Homo sapiens tetratricopeptide repeat and ankyrin repeat containing 1 (TRANK1), mRNA [NM_014831]	NM_014831	2.12766
A_24_P392151	C11orf86	Homo sapiens chromosome 11 open reading frame 86 (C11orf86), mRNA [NM_001136485]	NM_001136485	2.08333
A_23_P31124	COL21A1	Homo sapiens collagen, type XXI, alpha 1 (COL21A1), mRNA [NM_030820]	NM_030820	2.08333
A_33_P3232945	F2RL1	Homo sapiens coagulation factor II (thrombin) receptor-like 1 (F2RL1), mRNA [NM_005242]	NM_005242	2.08333
A_22_P00001606	LOC729040	PREDICTED: Homo sapiens uncharacterized LOC729040 (LOC729040), misc_RNA [XR_241838]	XR_241838	2.08333
A_33_P3227079	PPAPDC3	phosphatidic acid phosphatase type 2 domain containing 3 [Source:HGNC Symbol;Acc:HGNC:28174] [ENST00000372261]	XM_005272231	2.08333
A_24_P22050	RAB20	Homo sapiens RAB20, member RAS oncogene family (RAB20), mRNA [NM_017817]	NM_017817	2.08333
A_33_P3314594	RAB37	Homo sapiens RAB37, member RAS oncogene family (RAB37), transcript variant 3, mRNA [NM_175738]	NM_175738	2.08333
A_23_P139722	TNFRSF1A	Homo sapiens tumor necrosis factor receptor superfamily, member 1A (TNFRSF1A), mRNA [NM_001065]	NM_001065	2.08333
A_23_P69810	AGPAT9	Homo sapiens 1-acylglycerol-3-phosphate O-acyltransferase 9 (AGPAT9), transcript variant 1, mRNA [NM_032717]	NM_032717	2.04082
A_33_P3253723	AQP1	Homo sapiens aquaporin 1 (Colton blood group) (AQP1), transcript variant 1, mRNA [NM_198098]	NM_198098	2.04082
A_24_P365515	FOXA2	Homo sapiens forkhead box A2 (FOXA2), transcript variant 1, mRNA [NM_021784]	NM_021784	2.04082
A_23_P353125	FSIP1	Homo sapiens fibrous sheath interacting protein 1 (FSIP1), mRNA [NM_152597]	NM_152597	2.04082
A_22_P00007581	HDAC9	histone deacetylase 9 [Source:HGNC Symbol;Acc:HGNC:14065] [ENST00000406451]		2.04082
A_33_P3399693	LOC100127955	Homo sapiens cDNA FLJ45105 fis, clone BRAWH3033117. [AK127048]	AK127048	2.04082
A_23_P328740	NEURL3	Homo sapiens neuralized E3 ubiquitin protein ligase 3 (NEURL3), transcript variant 2, mRNA [NM_001285486]	NM_001285486	2.04082
A_23_P255695	SLC17A3	Homo sapiens solute carrier family 17 (organic anion transporter), member 3 (SLC17A3), transcript variant 2, mRNA [NM_006632]	NM_006632	2.04082
A_21_P0002779	TM4SF1-AS1	Homo sapiens TM4SF1 antisense RNA 1 (TM4SF1-AS1), transcript variant 1, long non-coding RNA [NR_109809]	NR_109809	2.04082
A_23_P12199	FAM46B	Homo sapiens family with sequence similarity 46, member B (FAM46B), mRNA [NM_052943]	NM_052943	2
A_33_P3238415	GSG1	Homo sapiens germ cell associated 1 (GSG1), transcript variant 3, mRNA [NM_001080554]	NM_001080554	2
A_23_P78122	MYO18A	Homo sapiens myosin XVIIIA (MYO18A), transcript variant 1, mRNA [NM_078471]	NM_078471	2
A_23_P127068	SEMA4G	Homo sapiens sema domain, immunoglobulin domain (Ig), transmembrane domain (TM) and short cytoplasmic domain, (semaphorin) 4G (SEMA4G), transcript variant 1, mRNA [NM_017893]	NM_017893	2
A_23_P131801	SGK2	Homo sapiens serum/glucocorticoid regulated kinase 2 (SGK2), transcript variant 1, mRNA [NM_170693]	NM_170693	2
A_23_P87049	SORL1	Homo sapiens sortilin-related receptor, L(DLR class) A repeats containing (SORL1), mRNA [NM_003105]	NM_003105	2
A_23_P316974	SYNJ2	Homo sapiens synaptojanin 2 (SYNJ2), transcript variant 1, mRNA [NM_003898]	NM_003898	0.5
A_33_P3325871	FLJ38668	PREDICTED: Homo sapiens uncharacterized LOC644903 (FLJ38668), misc_RNA [XR_244911]	XR_244911	0.497512
A_21_P0003981	LINC01021	long intergenic non-protein coding RNA 1021 [Source:HGNC Symbol;Acc:HGNC:48995] [ENST00000514255]		0.497512
A_22_P00012142	lnc-POLR2L-1	LNCipedia lincRNA (lnc-POLR2L-1), lincRNA [lnc-POLR2L-1:2]		0.497512
A_22_P00000555	LOC101926892	Homo sapiens uncharacterized LOC101926892 (LOC101926892), long non-coding RNA [NR_110653]	NR_110653	0.497512
A_33_P3357813	HTR1D	Homo sapiens serotonin 1D receptor (5-HT1D`) mRNA, complete cds. [M81589]	M81589	0.49505
A_33_P3304511	SULT1C4	Homo sapiens sulfotransferase family, cytosolic, 1C, member 4 (SULT1C4), mRNA [NM_006588]	NM_006588	0.49505
A_21_P0013617	LOC101930048	PREDICTED: Homo sapiens uncharacterized LOC101930048 (LOC101930048), transcript variant X1, ncRNA [XR_428438]		0.490196
A_22_P00008308	FOXD3-AS1	Homo sapiens FOXD3 antisense RNA 1 (head to head) (FOXD3-AS1), transcript variant 2, long non-coding RNA [NR_121635]	NR_121635	0.487805
A_21_P0011362	GOLGA8R	Homo sapiens golgin A8 family, member R (GOLGA8R), mRNA [NM_001282484]	NM_001282484	0.487805
A_21_P0001902	LOC101928173	PREDICTED: Homo sapiens uncharacterized LOC101928173 (LOC101928173), transcript variant X2, ncRNA [XR_245039]	XR_245039	0.487805
A_23_P60599	UGT1A6	Homo sapiens UDP glucuronosyltransferase 1 family, polypeptide A6 (UGT1A6), transcript variant 1, mRNA [NM_001072]	NM_001072	0.487805
A_22_P00015195	LOC100996842	PREDICTED: Homo sapiens uncharacterized LOC100996842 (LOC100996842), transcript variant X9, misc_RNA [XR_433332]	XR_433332	0.485437
A_22_P00001167	LOC101927256	PREDICTED: Homo sapiens uncharacterized LOC101927256 (LOC101927256), ncRNA [XR_242121]	XR_242121	0.485437
A_23_P209519	DNAJB2	Homo sapiens DnaJ (Hsp40) homolog, subfamily B, member 2 (DNAJB2), transcript variant 1, mRNA [NM_001039550]	NM_001039550	0.483092
A_22_P00003470	lnc-CCDC68-2	Homo sapiens cDNA FLJ27183 fis, clone SYN02322. [AK130693]	AK130693	0.483092
A_21_P0000102	MTRNR2L2	Homo sapiens MT-RNR2-like 2 (MTRNR2L2), mRNA [NM_001190470]	NM_001190470	0.483092
A_24_P218074	ZNF467	Homo sapiens zinc finger protein 467 (ZNF467), mRNA [NM_207336]	NM_207336	0.480769
A_23_P59388	DST	Homo sapiens dystonin (DST), transcript variant 1e, mRNA [NM_001723]	NM_001723	0.47619
A_23_P42257	IER3	Homo sapiens immediate early response 3 (IER3), mRNA [NM_003897]	NM_003897	0.47619
A_23_P120103	KCNS3	Homo sapiens potassium voltage-gated channel, modifier subfamily S, member 3 (KCNS3), transcript variant 1, mRNA [NM_002252]	NM_002252	0.47619
A_24_P239606	GADD45B	Homo sapiens growth arrest and DNA-damage-inducible, beta (GADD45B), mRNA [NM_015675]	NM_015675	0.473934
A_24_P336718	RABIF	Homo sapiens RAB interacting factor (RABIF), mRNA [NM_002871]	NM_002871	0.471698
A_33_P3240348	NF1	Homo sapiens neurofibromin 1 (NF1), transcript variant 2, mRNA [NM_000267]	NM_000267	0.469484
A_33_P3376527	CHST10	Homo sapiens carbohydrate sulfotransferase 10 (CHST10), mRNA [NM_004854]	NM_004854	0.46729
A_23_P119535	EFNA2	Homo sapiens ephrin-A2 (EFNA2), mRNA [NM_001405]	NM_001405	0.46729
A_19_P00315627	LOC101930053	PREDICTED: Homo sapiens uncharacterized LOC101930053 (LOC101930053), transcript variant X1, ncRNA [XR_428440]	XR_428440	0.462963
A_23_P170574	SNAI3	Homo sapiens snail family zinc finger 3 (SNAI3), mRNA [NM_178310]	NM_178310	0.458716
A_23_P19030	ARSI	Homo sapiens arylsulfatase family, member I (ARSI), mRNA [NM_001012301]	NM_001012301	0.456621
A_32_P198990	LOC100131929	Homo sapiens cDNA FLJ44475 fis, clone UTERU2031521. [AK126439]	AK126439	0.456621
A_33_P3281613	KCNT1	Homo sapiens cDNA FLJ41282 fis, clone BRAMY2037823. [AK123276]	AK123276	0.45045
A_23_P84448	TUBA4A	Homo sapiens tubulin, alpha 4a (TUBA4A), transcript variant 1, mRNA [NM_006000]	NM_006000	0.45045
A_23_P374082	ADAM19	Homo sapiens ADAM metallopeptidase domain 19 (ADAM19), mRNA [NM_033274]	NM_033274	0.446429
A_24_P206604	PFKFB3	Homo sapiens 6-phosphofructo-2-kinase/fructose-2,6-biphosphatase 3 (PFKFB3), transcript variant 1, mRNA [NM_004566]	NM_004566	0.446429
A_23_P66881	RGS9	Homo sapiens regulator of G-protein signaling 9 (RGS9), transcript variant 1, mRNA [NM_003835]	NM_003835	0.446429
A_23_P203891	NCOR2	Homo sapiens nuclear receptor corepressor 2 (NCOR2), transcript variant 1, mRNA [NM_006312]	NM_006312	0.444444
A_33_P3421318	NR2F2-AS1	Homo sapiens NR2F2 antisense RNA 1 (NR2F2-AS1), transcript variant 3, long non-coding RNA [NR_125738]	NR_125738	0.444444
A_24_P144499	PPIAL4G	Homo sapiens peptidylprolyl isomerase A (cyclophilin A)-like 4G (PPIAL4G), mRNA [NM_001123068]	NM_001123068	0.444444
A_23_P338168	FBXL19	Homo sapiens F-box and leucine-rich repeat protein 19 (FBXL19), transcript variant 1, mRNA [NM_001099784]	NM_001099784	0.442478
A_24_P406754	LOXL4	Homo sapiens lysyl oxidase-like 4 (LOXL4), mRNA [NM_032211]	NM_032211	0.442478
A_23_P19663	CTGF	Homo sapiens connective tissue growth factor (CTGF), mRNA [NM_001901]	NM_001901	0.440529
A_21_P0005128	lnc-KIAA1919-1	LNCipedia lincRNA (lnc-KIAA1919-1), lincRNA [lnc-KIAA1919-1:3]		0.440529
A_19_P00812911	LINC01137	Homo sapiens long intergenic non-protein coding RNA 1137 (LINC01137), long non-coding RNA [NR_038842]		0.438596
A_22_P00023995	LINC01386	Homo sapiens long intergenic non-protein coding RNA 1386 (LINC01386), long non-coding RNA [NR_126410]		0.436681
A_21_P0001366	lnc-TSHB-2	LNCipedia lincRNA (lnc-TSHB-2), lincRNA [lnc-TSHB-2:1]		0.436681
A_33_P3357843	SGCB	Homo sapiens sarcoglycan, beta (43kDa dystrophin-associated glycoprotein) (SGCB), mRNA [NM_000232]	NM_000232	0.434783
A_24_P337397	ANKRA2	Homo sapiens ankyrin repeat, family A (RFXANK-like), 2 (ANKRA2), mRNA [NM_023039]	NM_023039	0.431034
A_23_P431933	CAMKK1	Homo sapiens calcium/calmodulin-dependent protein kinase kinase 1, alpha (CAMKK1), transcript variant 1, mRNA [NM_032294]	NM_032294	0.431034
A_24_P937790	CCDC166	Homo sapiens coiled-coil domain containing 166 (CCDC166), mRNA [NM_001162914]	NM_001162914	0.431034
A_23_P121011	CSRNP1	Homo sapiens cysteine-serine-rich nuclear protein 1 (CSRNP1), mRNA [NM_033027]	NM_033027	0.431034
A_21_P0013944	lnc-JMJD7-PLA2G4B-1	Homo sapiens, clone IMAGE:4704591, mRNA, partial cds. [BC022404]	BC022404	0.431034
A_22_P00014430	LOC101927257	Homo sapiens uncharacterized LOC101927257 (LOC101927257), long non-coding RNA [NR_109965]	NR_109965	0.429185
A_23_P405129	LTBP2	Homo sapiens latent transforming growth factor beta binding protein 2 (LTBP2), mRNA [NM_000428]	NM_000428	0.42735
A_23_P348257	NUAK1	Homo sapiens NUAK family, SNF1-like kinase, 1 (NUAK1), mRNA [NM_014840]	NM_014840	0.42735
A_33_P3308332	PLEKHB1	Homo sapiens pleckstrin homology domain containing, family B (evectins) member 1 (PLEKHB1), transcript variant 1, mRNA [NM_021200]	NM_021200	0.42735
A_23_P215634	IGFBP3	Homo sapiens insulin-like growth factor binding protein 3 (IGFBP3), transcript variant 1, mRNA [NM_001013398]	NM_001013398	0.425532
A_24_P50458	TERF1	Homo sapiens telomeric repeat binding factor (NIMA-interacting) 1 (TERF1), transcript variant 1, mRNA [NM_017489]	NM_017489	0.423729
A_23_P135690	CC2D1A	coiled-coil and C2 domain containing 1A [Source:HGNC Symbol;Acc:HGNC:30237] [ENST00000589138]	AK023399	0.421941
A_23_P206280	GPR56	Homo sapiens G protein-coupled receptor 56 (GPR56), transcript variant 3, mRNA [NM_201525]	NM_201525	0.420168
A_32_P101031	LYPD1	Homo sapiens LY6/PLAUR domain containing 1 (LYPD1), transcript variant 1, mRNA [NM_144586]	NM_144586	0.41841
A_21_P0007508	lnc-C12orf49-1	LNCipedia lincRNA (lnc-C12orf49-1), lincRNA [lnc-C12orf49-1:1]		0.416667
A_24_P226970	ZNF365	Homo sapiens zinc finger protein 365 (ZNF365), transcript variant A, mRNA [NM_014951]	NM_014951	0.416667
A_22_P00003481	CCDC80	coiled-coil domain containing 80 [Source:HGNC Symbol;Acc:HGNC:30649] [ENST00000473959]		0.409836
A_22_P00016190	LOC101928955	PREDICTED: Homo sapiens uncharacterized LOC101928955 (LOC101928955), ncRNA [XR_243168]	XR_243168	0.409836
A_23_P342053	RBBP6	Homo sapiens retinoblastoma binding protein 6 (RBBP6), transcript variant 3, mRNA [NM_032626]	NM_032626	0.409836
A_22_P00003788	lnc-CDK5R1-2	BX098590 Soares_NFL_T_GBC_S1 Homo sapiens cDNA clone IMAGp998N035777, mRNA sequence [BX098590]	BX098590	0.408163
A_24_P50801	NRP2	Homo sapiens neuropilin 2 (NRP2), transcript variant 6, mRNA [NM_201264]	NM_201264	0.408163
A_33_P3258392	EDN1	Homo sapiens endothelin 1 (EDN1), transcript variant 1, mRNA [NM_001955]	NM_001955	0.406504
A_21_P0004921	LOC102724646	PREDICTED: Homo sapiens uncharacterized LOC102724646 (LOC102724646), ncRNA [XR_426101]	XR_426101	0.401606
A_23_P131139	DIRC1	Homo sapiens disrupted in renal carcinoma 1 (DIRC1), mRNA [NM_052952]	NM_052952	0.4
A_23_P66637	SGCA	Homo sapiens sarcoglycan, alpha (50kDa dystrophin-associated glycoprotein) (SGCA), transcript variant 1, mRNA [NM_000023]	NM_000023	0.4
A_33_P3276505	ATP11C	Homo sapiens ATPase, class VI, type 11C (ATP11C), transcript variant 2, mRNA [NM_001010986]	NM_001010986	0.398406
A_24_P408704	DOCK2	Homo sapiens dedicator of cytokinesis 2 (DOCK2), mRNA [NM_004946]	NM_004946	0.396825
A_24_P77082	KMO	Homo sapiens kynurenine 3-monooxygenase (kynurenine 3-hydroxylase) (KMO), mRNA [NM_003679]	NM_003679	0.396825
A_21_P0014296	lnc-RP11-625H11.1.1-3	Homo sapiens cDNA FLJ43528 fis, clone PLACE6015211. [AK125516]	AK125516	0.396825
A_33_P3263284	LOC100130238	Homo sapiens uncharacterized LOC100130238 (LOC100130238), long non-coding RNA [NR_024563]	NR_024563	0.395257
A_24_P935682	LOC100131541	Homo sapiens clone DNA166629 MRSS6228 (UNQ6228) mRNA, complete cds. [AY358248]	AY358248	0.395257
A_23_P435636	DAND5	Homo sapiens DAN domain family member 5, BMP antagonist (DAND5), mRNA [NM_152654]	NM_152654	0.392157
A_19_P00320729	CDYL2	chromodomain protein, Y-like 2 [Source:HGNC Symbol;Acc:HGNC:23030] [ENST00000570137]	AK023660	0.390625
A_21_P0009173	LOC101927230	Homo sapiens uncharacterized LOC101927230 (LOC101927230), long non-coding RNA [NR_110806]		0.389105
A_24_P395814	CGB	Homo sapiens chorionic gonadotropin, beta polypeptide (CGB), mRNA [NM_000737]	NM_000737	0.384615
A_32_P60606	DKFZp667F0711	PREDICTED: Homo sapiens uncharacterized protein DKFZp667F0711 (DKFZp667F0711), misc_RNA [XR_242715]	XR_242715	0.381679
A_21_P0011848	LOC100506922	PREDICTED: Homo sapiens basic proline-rich protein-like (LOC100506922), mRNA [XM_005263848]		0.381679
A_33_P3331307	CDC42EP3	Homo sapiens CDC42 effector protein (Rho GTPase binding) 3 (CDC42EP3), transcript variant 1, mRNA [NM_006449]	NM_006449	0.380228
A_22_P00006831	lnc-GABRE-1	PREDICTED: Homo sapiens uncharacterized LOC100507199, transcript variant 1 (LOC100507199), misc_RNA [XR_133565]	XR_133565	0.380228
A_33_P3418091	ISLR2	Homo sapiens immunoglobulin superfamily containing leucine-rich repeat 2 (ISLR2), transcript variant 1, mRNA [NM_001130136]	NM_001130136	0.374532
A_21_P0013908	XLOC_l2_016079	BROAD Institute lincRNA (XLOC_l2_016079), lincRNA [TCONS_l2_00031187]		0.374532
A_22_P00017782	FRY-AS1	Homo sapiens FRY antisense RNA 1 (FRY-AS1), long non-coding RNA [NR_103839]	NR_103839	0.37037
A_23_P99942	LRRK1	Homo sapiens leucine-rich repeat kinase 1 (LRRK1), mRNA [NM_024652]	NM_024652	0.37037
A_19_P00317937	PPP4R1L	Homo sapiens protein phosphatase 4, regulatory subunit 1-like (pseudogene) (PPP4R1L), non-coding RNA [NR_003505]	NR_003505	0.37037
A_33_P3210880	ATP7A	Homo sapiens mRNA for ATPase, Cu++ transporting, alpha polypeptide variant protein. [AB208828]	AB208828	0.369004
A_22_P00000590	lnc-ACACA-1	LNCipedia lincRNA (lnc-ACACA-1), lincRNA [lnc-ACACA-1:4]		0.3663
A_33_P3228322	IL18BP	Homo sapiens interleukin 18 binding protein (IL18BP), transcript variant A, mRNA [NM_173042]	NM_173042	0.363636
A_22_P00024047	lnc-APOC3-6	LNCipedia lincRNA (lnc-APOC3-6), lincRNA [lnc-APOC3-6:1]		0.363636
A_23_P208240	ZNF160	Homo sapiens zinc finger protein 160, mRNA (cDNA clone IMAGE:3452857), complete cds. [BC000807]	BC000807	0.363636
A_23_P318904	SERTAD4	Homo sapiens SERTA domain containing 4 (SERTAD4), mRNA [NM_019605]	NM_019605	0.362319
A_23_P165624	TNFAIP6	Homo sapiens tumor necrosis factor, alpha-induced protein 6 (TNFAIP6), mRNA [NM_007115]	NM_007115	0.359712
A_33_P3262854	LIMS3L	Homo sapiens LIM and senescent cell antigen-like domains 3-like (LIMS3L), transcript variant 2, non-coding RNA [NR_038099]	NR_038099	0.358423
A_21_P0006351	lnc-RP11-262H14.4.1-4	LNCipedia lincRNA (lnc-RP11-262H14.4.1-4), lincRNA [lnc-RP11-262H14.4.1-4:1]		0.358423
A_22_P00012736	ATP2A1-AS1	Homo sapiens ATP2A1 antisense RNA 1 (ATP2A1-AS1), transcript variant 1, long non-coding RNA [NR_046287]	NR_046287	0.357143
A_24_P29117	SLC26A1	Homo sapiens solute carrier family 26 (anion exchanger), member 1 (SLC26A1), transcript variant 2, mRNA [NM_134425]	NM_134425	0.355872
A_33_P3350748	KRT7	Homo sapiens keratin 7, type II (KRT7), mRNA [NM_005556]	NM_005556	0.35461
A_21_P0013768	XLOC_l2_015542	BROAD Institute lincRNA (XLOC_l2_015542), lincRNA [TCONS_l2_00030232]		0.35461
A_23_P160318	COL16A1	Homo sapiens collagen, type XVI, alpha 1 (COL16A1), mRNA [NM_001856]	NM_001856	0.350877
A_23_P83781	CYTH1	Homo sapiens cytohesin 1 (CYTH1), transcript variant 1, mRNA [NM_004762]	NM_004762	0.350877
A_22_P00019045	MIR181A2HG	Homo sapiens MIR181A2 host gene (non-protein coding) (MIR181A2HG), long non-coding RNA [NR_038975]	NR_038975	0.350877
A_24_P282578	SSR2	Homo sapiens signal sequence receptor, beta (translocon-associated protein beta) (SSR2), mRNA [NM_003145]	NM_003145	0.34965
A_23_P386912	UGT2B4	Homo sapiens UDP glucuronosyltransferase 2 family, polypeptide B4 (UGT2B4), transcript variant 1, mRNA [NM_021139]	NM_021139	0.348432
A_33_P3381751	TIAM1	Homo sapiens T-cell lymphoma invasion and metastasis 1 (TIAM1), mRNA [NM_003253]	NM_003253	0.341297
A_33_P3215575	ARHGEF10L	Homo sapiens Rho guanine nucleotide exchange factor (GEF) 10-like (ARHGEF10L), transcript variant 1, mRNA [NM_018125]	NM_018125	0.338983
A_23_P113005	EFNA1	Homo sapiens ephrin-A1 (EFNA1), transcript variant 1, mRNA [NM_004428]	NM_004428	0.338983
A_21_P0010413	lnc-MCM5-1	LNCipedia lincRNA (lnc-MCM5-1), lincRNA [lnc-MCM5-1:2]		0.337838
A_23_P259663	ZKSCAN5	Homo sapiens zinc finger with KRAB and SCAN domains 5 (ZKSCAN5), transcript variant 1, mRNA [NM_014569]	NM_014569	0.337838
A_33_P3345673	MED15P9	Homo sapiens hypothetical protein LOC285103, mRNA (cDNA clone IMAGE:5273139). [BC036597]	BC036597	0.3367
A_33_P3420266	ANKRD20A2	Homo sapiens ankyrin repeat domain 20 family, member A2 (ANKRD20A2), mRNA [NM_001012421]	NM_001012421	0.33557
A_33_P3759592	FLJ13773	Homo sapiens cDNA FLJ13773 fis, clone PLACE4000323. [AK023835]	AK023835	0.334448
A_33_P3373403	PLEKHO1	Homo sapiens pleckstrin homology domain containing, family O member 1 (PLEKHO1), mRNA [NM_016274]	NM_016274	0.332226
A_23_P49499	ST6GALNAC2	Homo sapiens ST6 (alpha-N-acetyl-neuraminyl-2,3-beta-galactosyl-1,3)-N-acetylgalactosaminide alpha-2,6-sialyltransferase 2 (ST6GALNAC2), mRNA [NM_006456]	NM_006456	0.331126
A_33_P3273552	KRT83	Homo sapiens keratin 83, type II (KRT83), mRNA [NM_002282]	NM_002282	0.328947
A_33_P3341154	INTS1	Homo sapiens integrator complex subunit 1 (INTS1), mRNA [NM_001080453]	NM_001080453	0.326797
A_22_P00010883	lnc-NPC1-1	LNCipedia lincRNA (lnc-NPC1-1), lincRNA [lnc-NPC1-1:1]		0.326797
A_22_P00019997	lnc-CHAF1B-2	LNCipedia lincRNA (lnc-CHAF1B-2), lincRNA [lnc-CHAF1B-2:1]		0.320513
A_33_P3224483	RABL2B	Homo sapiens RAB, member of RAS oncogene family-like 2B, mRNA (cDNA clone IMAGE:3902486), with apparent retained intron. [BC020495]	BC020495	0.320513
A_22_P00013902	lnc-RPS24-2	LNCipedia lincRNA (lnc-RPS24-2), lincRNA [lnc-RPS24-2:1]		0.316456
A_23_P24966	USP2	Homo sapiens ubiquitin specific peptidase 2 (USP2), transcript variant 2, mRNA [NM_171997]	NM_171997	0.315457
A_23_P29303	RRP7A	Homo sapiens ribosomal RNA processing 7 homolog A (S. cerevisiae) (RRP7A), mRNA [NM_015703]	NM_015703	0.31348
A_33_P3226755	FLNA	Homo sapiens cDNA FLJ43642 fis, clone STOMA2004925. [AK125630]	AK125630	0.311526
A_33_P3330991	LOC100134237	PREDICTED: Homo sapiens uncharacterized LOC100134237 (LOC100134237), misc_RNA [XR_248772]	XR_248772	0.310559
A_33_P3318796	FSTL3	Homo sapiens follistatin-like 3 (secreted glycoprotein) (FSTL3), mRNA [NM_005860]	NM_005860	0.30303
A_33_P3293009	NKAIN4	Homo sapiens Na+/K+ transporting ATPase interacting 4 (NKAIN4), mRNA [NM_152864]	NM_152864	0.301205
A_24_P388703	LOC439933	Homo sapiens uncharacterized LOC439933 (LOC439933), transcript variant 2, long non-coding RNA [NR_122080]	NR_122080	0.296736
A_33_P3376140	KCNJ15	Homo sapiens potassium channel, inwardly rectifying subfamily J, member 15 (KCNJ15), transcript variant 1, mRNA [NM_170736]	NM_170736	0.294118
A_22_P00003196	lnc-CA6-2	LNCipedia lincRNA (lnc-CA6-2), lincRNA [lnc-CA6-2:1]		0.287356
A_33_P3304655	LTBP1	Homo sapiens latent transforming growth factor beta binding protein 1 (LTBP1), transcript variant 1, mRNA [NM_206943]	NM_206943	0.283286
A_24_P271696	XAGE1B	Homo sapiens X antigen family, member 1B (XAGE1B), transcript variant a, mRNA [NM_001097594]	NM_001097594	0.278552
A_33_P3410589	FAM43A	Homo sapiens family with sequence similarity 43, member A (FAM43A), mRNA [NM_153690]	NM_153690	0.273973
A_23_P70307	SMOC2	Homo sapiens SPARC related modular calcium binding 2 (SMOC2), transcript variant 1, mRNA [NM_022138]	NM_022138	0.273224
A_23_P55518	SMAD7	Homo sapiens SMAD family member 7 (SMAD7), transcript variant 1, mRNA [NM_005904]	NM_005904	0.271003
A_21_P0009110	ZFP90	ZFP90 zinc finger protein [Source:HGNC Symbol;Acc:HGNC:23329] [ENST00000611381]	XM_005255805	0.269542
A_21_P0002969	lnc-SLC25A26-1	LNCipedia lincRNA (lnc-SLC25A26-1), lincRNA [lnc-SLC25A26-1:3]		0.265957
A_21_P0009331	TMEM92-AS1	Homo sapiens TMEM92 antisense RNA 1 (TMEM92-AS1), long non-coding RNA [NR_125805]		0.265957
A_24_P129632	DLG5	Homo sapiens discs, large homolog 5 (Drosophila) (DLG5), mRNA [NM_004747]	NM_004747	0.263852
A_32_P83845	HEY1	Homo sapiens hes-related family bHLH transcription factor with YRPW motif 1 (HEY1), transcript variant 2, mRNA [NM_001040708]	NM_001040708	0.263158
A_33_P3256894	FAM21C	Homo sapiens family with sequence similarity 21, member C (FAM21C), transcript variant 3, mRNA [NM_001169107]	NM_001169107	0.26178
A_24_P130363	LDLRAD4	Homo sapiens low density lipoprotein receptor class A domain containing 4 (LDLRAD4), transcript variant a2, mRNA [NM_181482]	NM_181482	0.261097
A_32_P106194	TMEM92	Homo sapiens transmembrane protein 92 (TMEM92), transcript variant 1, mRNA [NM_153229]	NM_153229	0.259067
A_33_P3302185	HS3ST6	Homo sapiens heparan sulfate (glucosamine) 3-O-sulfotransferase 6 (HS3ST6), mRNA [NM_001009606]	NM_001009606	0.257732
A_22_P00014070	lnc-SAMD14-1	zl66d11.r1 Stratagene colon (#937204) Homo sapiens cDNA clone IMAGE:509589 5', mRNA sequence [AA045595]	AA045595	0.25641
A_33_P3880302	EPHB2	Homo sapiens EPH receptor B2 (EPHB2), transcript variant 2, mRNA [NM_004442]	NM_004442	0.253165
A_23_P120227	LBH	Homo sapiens limb bud and heart development (LBH), mRNA [NM_030915]	NM_030915	0.253165
A_23_P3312	ISLR	Homo sapiens immunoglobulin superfamily containing leucine-rich repeat (ISLR), transcript variant 1, mRNA [NM_005545]	NM_005545	0.2457
A_22_P00009245	lnc-LRMP-2	DA734982 NT2RP2 Homo sapiens cDNA clone NT2RP2006415 5', mRNA sequence [DA734982]	DA734982	0.245098
A_19_P00806593	lnc-MAPK13-1	LNCipedia lincRNA (lnc-MAPK13-1), lincRNA [lnc-MAPK13-1:1]		0.245098
A_33_P3300665	LRRC39	Homo sapiens leucine rich repeat containing 39 (LRRC39), transcript variant 1, mRNA [NM_001256385]	NM_001256385	0.245098
A_23_P36187	SYT8	Homo sapiens synaptotagmin VIII (SYT8), transcript variant 2, mRNA [NM_138567]	NM_138567	0.245098
A_21_P0012052	XLOC_l2_007835	BROAD Institute lincRNA (XLOC_l2_007835), lincRNA [TCONS_l2_00015638]		0.238663
A_24_P76879	TSPYL1	Homo sapiens TSPY-like 1 (TSPYL1), mRNA [NM_003309]	NM_003309	0.236407
A_23_P144071	COL7A1	Homo sapiens collagen, type VII, alpha 1 (COL7A1), mRNA [NM_000094]	NM_000094	0.230415
A_21_P0009392	lnc-RGS9-1	LNCipedia lincRNA (lnc-RGS9-1), lincRNA [lnc-RGS9-1:2]		0.229358
A_23_P133904	MCCD1	Homo sapiens mitochondrial coiled-coil domain 1 (MCCD1), mRNA [NM_001011700]	NM_001011700	0.22779
A_33_P3391796	NOG	Homo sapiens noggin (NOG), mRNA [NM_005450]	NM_005450	0.22779
A_21_P0013325	XLOC_l2_013873	BROAD Institute lincRNA (XLOC_l2_013873), lincRNA [TCONS_l2_00026658]		0.22779
A_23_P154217	ITGB6	Homo sapiens integrin, beta 6 (ITGB6), transcript variant 1, mRNA [NM_000888]	NM_000888	0.226244
A_24_P241815	JUNB	Homo sapiens jun B proto-oncogene (JUNB), mRNA [NM_002229]	NM_002229	0.225225
A_22_P00001724	lnc-ATG7-2	BP417745 Homo sapiens small intestine Homo sapiens cDNA clone HIE00794r 3', mRNA sequence [BP417745]	BP417745	0.224719
A_21_P0009332	lnc-COL1A1-4	LNCipedia lincRNA (lnc-COL1A1-4), lincRNA [lnc-COL1A1-4:1]		0.223714
A_23_P28652	ATRAID	Homo sapiens all-trans retinoic acid-induced differentiation factor (ATRAID), transcript variant 1, mRNA [NM_016085]	NM_016085	0.223214
A_33_P3384578	C1orf220	chromosome 1 open reading frame 220 [Source:HGNC Symbol;Acc:HGNC:33805] [ENST00000367638]		0.222717
A_24_P95439	CARS	Homo sapiens cysteinyl-tRNA synthetase (CARS), transcript variant 3, mRNA [NM_001014437]	NM_001014437	0.21978
A_22_P00014097	lnc-SAT2-1	Homo sapiens cDNA FLJ39726 fis, clone SMINT2015306. [AK097045]	AK097045	0.21978
A_23_P67980	KLF7	Homo sapiens Kruppel-like factor 7 (ubiquitous) (KLF7), transcript variant 1, mRNA [NM_003709]	NM_003709	0.218818
A_33_P3403867	PMEPA1	Homo sapiens prostate transmembrane protein, androgen induced 1 (PMEPA1), transcript variant 1, mRNA [NM_020182]	NM_020182	0.21645
A_22_P00023014	lnc-MFSD9-4	1ITB_B Chain B, Type-1 Interleukin-1 Receptor Complexed With Interleukin-1 Beta. {Homo sapiens} (exp=-1; wgp=0; cg=0), partial (15%) [THC2722165]		0.215517
A_19_P00320067	LOC100130417	Homo sapiens uncharacterized LOC100130417 (LOC100130417), transcript variant 1, long non-coding RNA [NR_026874]	NR_026874	0.214592
A_24_P158089	SERPINE1	Homo sapiens serpin peptidase inhibitor, clade E (nexin, plasminogen activator inhibitor type 1), member 1 (SERPINE1), mRNA [NM_000602]	NM_000602	0.214133
A_23_P371266	DNM3	Homo sapiens dynamin 3 (DNM3), transcript variant 1, mRNA [NM_015569]	NM_015569	0.21322
A_23_P170679	COL4A3	Homo sapiens collagen, type IV, alpha 3 (Goodpasture antigen) (COL4A3), mRNA [NM_000091]	NM_000091	0.211864
A_21_P0005856	lnc-SLCO5A1-3	LNCipedia lincRNA (lnc-SLCO5A1-3), lincRNA [lnc-SLCO5A1-3:1]		0.211416
A_21_P0000097	PAFAH1B2	Homo sapiens platelet-activating factor acetylhydrolase 1b, catalytic subunit 2 (30kDa) (PAFAH1B2), transcript variant 2, mRNA [NM_001184746]	NM_001184746	0.209205
A_22_P00018860	lnc-SERHL2-3	LNCipedia lincRNA (lnc-SERHL2-3), lincRNA [lnc-SERHL2-3:1]		0.207039
A_33_P3279629	UCN2	Homo sapiens urocortin 2 (UCN2), mRNA [NM_033199]	NM_033199	0.20284
A_23_P67339	RCN3	Homo sapiens reticulocalbin 3, EF-hand calcium binding domain (RCN3), mRNA [NM_020650]	NM_020650	0.202429
A_32_P75902	MEIOB	Homo sapiens meiosis specific with OB domains (MEIOB), transcript variant 2, mRNA [NM_152764]	NM_152764	0.198807
A_21_P0000558	BRE-AS1	Homo sapiens BRE antisense RNA 1 (BRE-AS1), long non-coding RNA [NR_028308]	NR_028308	0.19802
A_24_P216654	SOAT1	Homo sapiens sterol O-acyltransferase 1 (SOAT1), transcript variant 1, mRNA [NM_003101]	NM_003101	0.19305
A_33_P3245238	SULT1C2	Homo sapiens sulfotransferase family, cytosolic, 1C, member 2 (SULT1C2), transcript variant 2, mRNA [NM_176825]	NM_176825	0.191939
A_24_P416177	ADCY7	Homo sapiens adenylate cyclase 7 (ADCY7), transcript variant 1, mRNA [NM_001114]	NM_001114	0.191571
A_21_P0011409	XLOC_l2_004898	BROAD Institute lincRNA (XLOC_l2_004898), lincRNA [TCONS_l2_00009502]		0.189394
A_32_P19840	lnc-EPHA1-1	PREDICTED: Homo sapiens uncharacterized LOC100507507 (LOC100507507), mRNA [XM_006710194]	XM_006710194	0.187617
A_33_P3405728	PKP2	Homo sapiens plakophilin 2 (PKP2), transcript variant 2b, mRNA [NM_004572]	NM_004572	0.181818
A_21_P0011850	XLOC_l2_007543	BROAD Institute lincRNA (XLOC_l2_007543), lincRNA [TCONS_l2_00013972]		0.180505
A_32_P140489	GDF6	Homo sapiens growth differentiation factor 6 (GDF6), mRNA [NM_001001557]	NM_001001557	0.179856
A_23_P419714	BTBD11	Homo sapiens BTB (POZ) domain containing 11 (BTBD11), transcript variant a, mRNA [NM_001018072]	NM_001018072	0.177936
A_21_P0000311	SNORA14A	Homo sapiens small nucleolar RNA, H/ACA box 14A (SNORA14A), small nucleolar RNA [NR_002955]	NR_002955	0.177305
A_23_P46936	EGR2	Homo sapiens early growth response 2 (EGR2), transcript variant 1, mRNA [NM_000399]	NM_000399	0.168067
A_21_P0010005	lnc-TASP1-4	LNCipedia lincRNA (lnc-TASP1-4), lincRNA [lnc-TASP1-4:2]		0.166113
A_33_P3304668	COL1A1	Homo sapiens collagen, type I, alpha 1 (COL1A1), mRNA [NM_000088]	NM_000088	0.165289
A_33_P3276856	HYDIN	Homo sapiens HYDIN, axonemal central pair apparatus protein (HYDIN), transcript variant 3, mRNA [NM_001198542]	NM_001198542	0.165017
A_23_P18055	ERC2-IT1	Homo sapiens ERC2 intronic transcript 1 (non-protein coding) (ERC2-IT1), long non-coding RNA [NR_024615]	NR_024615	0.162602
A_21_P0003931	MIR143HG	MIR143 host gene (non-protein coding) [Source:HGNC Symbol;Acc:HGNC:42872] [ENST00000505254]		0.162075
A_22_P00003793	LOC100129175	Homo sapiens uncharacterized LOC100129175 (LOC100129175), long non-coding RNA [NR_046086]	NR_046086	0.16129
A_22_P00021090	lnc-MDH1B-2	LNCipedia lincRNA (lnc-MDH1B-2), lincRNA [lnc-MDH1B-2:1]		0.161031
A_22_P00005117	CCDC144NL-AS1	PREDICTED: Homo sapiens uncharacterized LOC102724783 (LOC102724783), ncRNA [XR_424802]	XR_424802	0.158983
A_22_P00007116	lnc-GLYATL2-1	LNCipedia lincRNA (lnc-GLYATL2-1), lincRNA [lnc-GLYATL2-1:1]		0.157233
A_23_P170839	2-Sep	Homo sapiens septin 2 (SEPT2), transcript variant 1, mRNA [NM_001008491]	NM_001008491	0.154799
A_33_P3406493	GABBR2	Homo sapiens gamma-aminobutyric acid (GABA) B receptor, 2 (GABBR2), mRNA [NM_005458]	NM_005458	0.154799
A_33_P3273629	CCDC144A	Homo sapiens coiled-coil domain containing 144A (CCDC144A), transcript variant 1, mRNA [NM_014695]	NM_014695	0.153374
A_21_P0008899	lnc-NME4-1	LNCipedia lincRNA (lnc-NME4-1), lincRNA [lnc-NME4-1:2]		0.149701
A_23_P67355	PRRG2	Homo sapiens proline rich Gla (G-carboxyglutamic acid) 2 (PRRG2), mRNA [NM_000951]	NM_000951	0.147059
A_22_P00019460	LINC01436	Homo sapiens long intergenic non-protein coding RNA 1436 (LINC01436), long non-coding RNA [NR_110419]		0.143266
A_33_P3409854	LHX1	Homo sapiens LIM homeobox 1 (LHX1), mRNA [NM_005568]	NM_005568	0.140647
A_33_P3304377	MTRR	Homo sapiens 5-methyltetrahydrofolate-homocysteine methyltransferase reductase (MTRR), transcript variant 1, mRNA [NM_002454]	NM_002454	0.140647
A_23_P351215	SKIL	Homo sapiens SKI-like proto-oncogene (SKIL), transcript variant 1, mRNA [NM_005414]	NM_005414	0.139665
A_22_P00021273	lnc-MAP6-3	Homo sapiens mRNA; cDNA DKFZp434I192 (from clone DKFZp434I192). [AL117542]	AL117542	0.135135
A_21_P0013456	XLOC_l2_014048	BROAD Institute lincRNA (XLOC_l2_014048), lincRNA [TCONS_l2_00027518]		0.13459
A_21_P0007422	lnc-RP11-890B15.2.1-2	LNCipedia lincRNA (lnc-RP11-890B15.2.1-2), lincRNA [lnc-RP11-890B15.2.1-2:1]		0.131406
A_23_P79803	VSTM2L	Homo sapiens V-set and transmembrane domain containing 2 like (VSTM2L), mRNA [NM_080607]	NM_080607	0.130719
A_33_P3221084	LTBP3	latent transforming growth factor beta binding protein 3 [Source:HGNC Symbol;Acc:HGNC:6716] [ENST00000525443]	AK127484	0.12987
A_22_P00022497	lnc-FAM129B-1	Homo sapiens cDNA FLJ35121 fis, clone PLACE6007787. [AK092440]	AK092440	0.128205
A_23_P65518	DACT1	Homo sapiens dishevelled-binding antagonist of beta-catenin 1 (DACT1), transcript variant 1, mRNA [NM_016651]	NM_016651	0.127065
A_21_P0000925	lnc-SCCPDH-1	LNCipedia lincRNA (lnc-SCCPDH-1), lincRNA [lnc-SCCPDH-1:4]	AK022825	0.123457
A_21_P0014254	SVILP1	Homo sapiens supervillin pseudogene 1 (SVILP1), non-coding RNA [NR_036438]	NR_036438	0.119474
A_22_P00014573	DLGAP4-AS1	Homo sapiens DLGAP4 antisense RNA 1 (DLGAP4-AS1), long non-coding RNA [NR_109939]	NR_109939	0.114155
A_23_P13094	MMP10	Homo sapiens matrix metallopeptidase 10 (stromelysin 2) (MMP10), mRNA [NM_002425]	NM_002425	0.10627
A_24_P389916	LRRC32	Homo sapiens leucine rich repeat containing 32 (LRRC32), transcript variant 1, mRNA [NM_005512]	NM_005512	0.106157
A_33_P3722568	LINC00685	Homo sapiens long intergenic non-protein coding RNA 685 (LINC00685), transcript variant 1, long non-coding RNA [NR_027232]	NR_027232	0.103199
A_33_P3376090	OR1J4	Homo sapiens olfactory receptor, family 1, subfamily J, member 4 (OR1J4), mRNA [NM_001004452]	NM_001004452	0.101112
A_22_P00018472	lnc-SPSB4-1	LNCipedia lincRNA (lnc-SPSB4-1), lincRNA [lnc-SPSB4-1:1]		0.10101
A_23_P170608	TSPYL2	Homo sapiens TSPY-like 2 (TSPYL2), mRNA [NM_022117]	NM_022117	0.0970874
A_21_P0009252	lnc-ABI3-1	LNCipedia lincRNA (lnc-ABI3-1), lincRNA [lnc-ABI3-1:2]		0.0860585
A_23_P49988	KRTAP4-2	Homo sapiens keratin associated protein 4-2 (KRTAP4-2), mRNA [NM_033062]	NM_033062	0.0841043
A_22_P00006752	LOC101928245	PREDICTED: Homo sapiens uncharacterized LOC101928245 (LOC101928245), ncRNA [XR_243144]	XR_243144	0.0834028
A_21_P0002741	lnc-PPM1M-2	LNCipedia lincRNA (lnc-PPM1M-2), lincRNA [lnc-PPM1M-2:1]		0.0757002
A_21_P0000384	SNORD85	Homo sapiens small nucleolar RNA, C/D box 85 (SNORD85), small nucleolar RNA [NR_003066]	NR_003066	0.070028
A_23_P60166	DEPTOR	Homo sapiens DEP domain containing MTOR-interacting protein (DEPTOR), transcript variant 1, mRNA [NM_022783]	NM_022783	0.069541
A_33_P3385461	BRCC3	Homo sapiens BRCA1/BRCA2-containing complex, subunit 3 (BRCC3), transcript variant 1, mRNA [NM_024332]	NM_024332	0.0680272
A_21_P0005152	lnc-GMDS-3	LNCipedia lincRNA (lnc-GMDS-3), lincRNA [lnc-GMDS-3:2]		0.065703
A_32_P55241	SHISA2	Homo sapiens shisa family member 2 (SHISA2), mRNA [NM_001007538]	NM_001007538	0.0647668
A_24_P144784	HILS1	Homo sapiens histone linker H1 domain, spermatid-specific 1, pseudogene (HILS1), transcript variant 1, non-coding RNA [NR_024193]	NR_024193	0.0641026
A_33_P3287584	PPP1R18	Homo sapiens protein phosphatase 1, regulatory subunit 18 (PPP1R18), transcript variant 1, mRNA [NM_133471]	NM_133471	0.0570125
A_24_P216421	DTNB	Homo sapiens dystrobrevin, beta (DTNB), transcript variant 3, mRNA [NM_033148]	NM_033148	0.0564016
A_23_P58031	MAP3K13	Homo sapiens mitogen-activated protein kinase kinase kinase 13 (MAP3K13), transcript variant 1, mRNA [NM_004721]	NM_004721	0.0531632
A_33_P3283833	FOXS1	Homo sapiens forkhead box S1 (FOXS1), mRNA [NM_004118]	NM_004118	0.0515198
A_19_P00317507	MAGI2-AS3	Homo sapiens MAGI2 antisense RNA 3 (MAGI2-AS3), transcript variant 2, long non-coding RNA [NR_038344]	NR_038344	0.0476872
A_33_P3243887	IL11	Homo sapiens interleukin 11 (IL11), transcript variant 1, mRNA [NM_000641]	NM_000641	0.0305998
A_24_P303480	RAB32	Homo sapiens RAB32, member RAS oncogene family (RAB32), mRNA [NM_006834]	NM_006834	0.0239751
A_33_P3417950	AKAP8	Homo sapiens A kinase (PRKA) anchor protein 8 (AKAP8), mRNA [NM_005858]	NM_005858	0.0178253

## Sheet: Feuil2
UniqueID	Symbol	Name	Accession	Fold-change (PLC Ly/C)
A_23_P113317	P4HTM	Homo sapiens prolyl 4-hydroxylase, transmembrane (endoplasmic reticulum) (P4HTM), transcript variant 3, mRNA [NM_177938]	NM_177938	5.55556
A_33_P3381127	FAS	Homo sapiens Fas cell surface death receptor (FAS), transcript variant 1, mRNA [NM_000043]	NM_000043	5
A_33_P3277659	ANKRD30B	Homo sapiens ankyrin repeat domain 30B (ANKRD30B), mRNA [NM_001145029]	NM_001145029	4.54545
A_23_P22350	GRAMD3	Homo sapiens GRAM domain containing 3 (GRAMD3), transcript variant 2, mRNA [NM_023927]	NM_023927	4.34783
A_32_P506854	lnc-AP1S2-2	BX090980 NCI_CGAP_GC6 Homo sapiens cDNA clone IMAGp998A244944 ; IMAGE:2010143, mRNA sequence [BX090980]	BX090980	4
A_33_P3851023	NRXN3	Homo sapiens neurexin 3 (NRXN3), transcript variant 1, mRNA [NM_004796]	NM_004796	3.84615
A_33_P3339070	LINC00704	Homo sapiens long intergenic non-protein coding RNA 704 (LINC00704), long non-coding RNA [NR_024475]	NR_024475	3.7037
A_33_P3392802	TAF1B	TATA box binding protein (TBP)-associated factor, RNA polymerase I, B, 63kDa [Source:HGNC Symbol;Acc:HGNC:11533] [ENST00000402170]		3.44828
A_23_P31407	AGR2	Homo sapiens anterior gradient 2 (AGR2), mRNA [NM_006408]	NM_006408	2.94118
A_24_P8371	SPNS2	Homo sapiens spinster homolog 2 (Drosophila) (SPNS2), mRNA [NM_001124758]	NM_001124758	2.94118
A_22_P00003171	lnc-C9orf68-1	AGENCOURT_7897124 NIH_MGC_82 Homo sapiens cDNA clone IMAGE:6103536 5', mRNA sequence [BQ429837]	BQ429837	2.85714
A_33_P3345534	KRT14	Homo sapiens keratin 14, type I (KRT14), mRNA [NM_000526]	NM_000526	2.77778
A_23_P150018	DUSP5	Homo sapiens dual specificity phosphatase 5 (DUSP5), mRNA [NM_004419]	NM_004419	2.63158
A_33_P3307113	MSMP	Homo sapiens microseminoprotein, prostate associated (MSMP), mRNA [NM_001044264]	NM_001044264	2.63158
A_23_P91390	THBD	Homo sapiens thrombomodulin (THBD), mRNA [NM_000361]	NM_000361	2.63158
A_23_P205370	ASB2	Homo sapiens ankyrin repeat and SOCS box containing 2 (ASB2), transcript variant 2, mRNA [NM_016150]	NM_016150	2.5641
A_23_P117694	CORO2B	Homo sapiens coronin, actin binding protein, 2B (CORO2B), transcript variant 1, mRNA [NM_006091]	NM_006091	2.5641
A_23_P74391	OPN3	Homo sapiens opsin 3 (OPN3), mRNA [NM_014322]	NM_014322	2.5641
A_23_P16469	PLAUR	Homo sapiens plasminogen activator, urokinase receptor (PLAUR), transcript variant 3, mRNA [NM_001005377]	NM_001005377	2.5641
A_23_P94230	LY96	Homo sapiens lymphocyte antigen 96 (LY96), transcript variant 1, mRNA [NM_015364]	NM_015364	2.5
A_23_P102000	CXCR4	Homo sapiens chemokine (C-X-C motif) receptor 4 (CXCR4), transcript variant 1, mRNA [NM_001008540]	NM_001008540	2.43902
A_23_P380318	EGR4	Homo sapiens early growth response 4 (EGR4), mRNA [NM_001965]	NM_001965	2.32558
A_23_P104438	MYPN	Homo sapiens myopalladin (MYPN), transcript variant 1, mRNA [NM_032578]	NM_032578	2.32558
A_23_P114947	RGS2	Homo sapiens regulator of G-protein signaling 2 (RGS2), mRNA [NM_002923]	NM_002923	2.32558
A_33_P3344209	ZDHHC11	Homo sapiens zinc finger, DHHC-type containing 11 (ZDHHC11), mRNA [NM_024786]	NM_024786	2.32558
A_24_P122137	LIF	Homo sapiens leukemia inhibitory factor (LIF), transcript variant 1, mRNA [NM_002309]	NM_002309	2.27273
A_33_P3266010	RIN1	Homo sapiens Ras and Rab interactor 1 (RIN1), mRNA [NM_004292]	NM_004292	2.27273
A_23_P132515	SIDT1	Homo sapiens SID1 transmembrane family, member 1 (SIDT1), mRNA [NM_017699]	NM_017699	2.27273
A_33_P3217983	ACSL5	Homo sapiens acyl-CoA synthetase long-chain family member 5 (ACSL5), transcript variant 3, mRNA [NM_203380]	NM_203380	2.22222
A_23_P60079	ANGPT2	Homo sapiens angiopoietin 2 (ANGPT2), transcript variant 1, mRNA [NM_001147]	NM_001147	2.22222
A_23_P94501	ANXA1	Homo sapiens annexin A1 (ANXA1), mRNA [NM_000700]	NM_000700	2.22222
A_22_P00021161	lnc-MYBBP1A-2	Homo sapiens cDNA FLJ36551 fis, clone TRACH2008127. [AK093870]	AK093870	2.22222
A_24_P269062	SPRY4	Homo sapiens sprouty homolog 4 (Drosophila) (SPRY4), transcript variant 1, mRNA [NM_030964]	NM_030964	2.22222
A_23_P160720	BATF3	Homo sapiens basic leucine zipper transcription factor, ATF-like 3 (BATF3), mRNA [NM_018664]	NM_018664	2.17391
A_22_P00000104	lnc-NDFIP1-3	Homo sapiens cDNA: FLJ20903 fis, clone ADSE00222. [AK024556]	XM_005268519	2.17391
A_23_P121282	TMEM89	Homo sapiens transmembrane protein 89 (TMEM89), mRNA [NM_001008269]	NM_001008269	2.17391
A_23_P77493	TUBB3	Homo sapiens tubulin, beta 3 class III (TUBB3), transcript variant 1, mRNA [NM_006086]	NM_006086	2.17391
A_22_P00010710	lnc-NFYB-1	LNCipedia lincRNA (lnc-NFYB-1), lincRNA [lnc-NFYB-1:1]		2.12766
A_23_P151075	ARHGDIB	Homo sapiens Rho GDP dissociation inhibitor (GDI) beta (ARHGDIB), mRNA [NM_001175]	NM_001175	2.08333
A_23_P216812	CDKN2B	Homo sapiens cyclin-dependent kinase inhibitor 2B (p15, inhibits CDK4) (CDKN2B), transcript variant 1, mRNA [NM_004936]	NM_004936	2.08333
A_23_P201979	CREM	Homo sapiens cAMP responsive element modulator (CREM), transcript variant 19, mRNA [NM_183013]	NM_183013	2.08333
A_24_P263310	FAM169B	Homo sapiens family with sequence similarity 169, member B (FAM169B), mRNA [NM_182562]	NM_182562	2.08333
A_23_P339240	PLCH1	Homo sapiens phospholipase C, eta 1 (PLCH1), transcript variant 2, mRNA [NM_014996]	NM_014996	2.08333
A_32_P176911	LINC00239	Homo sapiens long intergenic non-protein coding RNA 239 (LINC00239), long non-coding RNA [NR_026774]	NR_026774	2.04082
A_33_P3234794	ARHGAP40	Homo sapiens Rho GTPase activating protein 40 (ARHGAP40), mRNA [NM_001164431]	NM_001164431	2
A_22_P00011385	LOC553103	Homo sapiens uncharacterized LOC553103 (LOC553103), long non-coding RNA [NR_110997]	NR_110997	2
A_33_P3291097	BCAM	Homo sapiens basal cell adhesion molecule (Lutheran blood group) (BCAM), transcript variant 1, mRNA [NM_005581]	NM_005581	0.497512
A_32_P206735	PRO1082	Homo sapiens PRO1082 mRNA, complete cds. [AF116655]	AF116655	0.497512
A_24_P27234	SOX5	Homo sapiens SRY (sex determining region Y)-box 5 (SOX5), transcript variant 2, mRNA [NM_152989]	NM_152989	0.497512
A_33_P3241511	SERPIND1	Homo sapiens serpin peptidase inhibitor, clade D (heparin cofactor), member 1 (SERPIND1), mRNA [NM_000185]	NM_000185	0.49505
A_23_P89270	SERPINF2	Homo sapiens serpin peptidase inhibitor, clade F (alpha-2 antiplasmin, pigment epithelium derived factor), member 2 (SERPINF2), transcript variant 1, mRNA [NM_000934]	NM_000934	0.49505
A_23_P380208	VEPH1	Homo sapiens ventricular zone expressed PH domain-containing 1 (VEPH1), transcript variant 1, mRNA [NM_024621]	NM_024621	0.49505
A_23_P209978	VSNL1	Homo sapiens visinin-like 1 (VSNL1), mRNA [NM_003385]	NM_003385	0.49505
A_21_P0014597	LOC102724593	PREDICTED: Homo sapiens uncharacterized LOC102724593 (LOC102724593), ncRNA [XR_428746]	XR_428746	0.490196
A_21_P0008435	lnc-NEMF-1	LNCipedia lincRNA (lnc-NEMF-1), lincRNA [lnc-NEMF-1:1]		0.487805
A_33_P3223497	FRY	Homo sapiens furry homolog (Drosophila) (FRY), mRNA [NM_023037]	NM_023037	0.483092
A_33_P3267380	SGCD	Homo sapiens sarcoglycan, delta (35kDa dystrophin-associated glycoprotein) (SGCD), transcript variant 2, mRNA [NM_172244]	NM_172244	0.47619
A_23_P355439	HIST1H2AA	Homo sapiens histone cluster 1, H2aa (HIST1H2AA), mRNA [NM_170745]	NM_170745	0.473934
A_32_P14582	C3P1	Homo sapiens complement component 3 precursor pseudogene (C3P1), non-coding RNA [NR_027300]		0.469484
A_24_P226332	EPHA7	Homo sapiens EPH receptor A7 (EPHA7), transcript variant 1, mRNA [NM_004440]	NM_004440	0.465116
A_24_P655849	SMAD9	Homo sapiens SMAD family member 9 (SMAD9), transcript variant a, mRNA [NM_001127217]	NM_001127217	0.458716
A_33_P3226212	JAM2	Homo sapiens junctional adhesion molecule 2 (JAM2), transcript variant 3, mRNA [NM_001270408]	NM_001270408	0.456621
A_23_P49145	ZG16	Homo sapiens zymogen granule protein 16 (ZG16), mRNA [NM_152338]	NM_152338	0.456621
A_23_P212258	KNG1	Homo sapiens kininogen 1 (KNG1), transcript variant 2, mRNA [NM_000893]	NM_000893	0.454545
A_24_P54390	RASGRP3	Homo sapiens RAS guanyl releasing protein 3 (calcium and DAG-regulated) (RASGRP3), transcript variant 2, mRNA [NM_170672]	NM_170672	0.454545
A_23_P379649	BMF	Homo sapiens Bcl2 modifying factor (BMF), transcript variant 1, mRNA [NM_001003940]	NM_001003940	0.45045
A_23_P121533	SPON2	Homo sapiens spondin 2, extracellular matrix protein (SPON2), transcript variant 1, mRNA [NM_012445]	NM_012445	0.45045
A_33_P3294277	CYP4F3	Homo sapiens cytochrome P450, family 4, subfamily F, polypeptide 3 (CYP4F3), transcript variant 1, mRNA [NM_000896]	NM_000896	0.44843
A_21_P0011673	XLOC_l2_006594	BROAD Institute lincRNA (XLOC_l2_006594), lincRNA [TCONS_l2_00012302]		0.446429
A_24_P153840	FGD3	Homo sapiens FYVE, RhoGEF and PH domain containing 3 (FGD3), transcript variant 2, mRNA [NM_033086]	NM_033086	0.444444
A_22_P00014877	lnc-SLC6A4-1	LNCipedia lincRNA (lnc-SLC6A4-1), lincRNA [lnc-SLC6A4-1:1]		0.440529
A_23_P91512	CLDN14	Homo sapiens claudin 14 (CLDN14), transcript variant 1, mRNA [NM_144492]	NM_144492	0.4329
A_23_P145024	ADRB2	Homo sapiens adrenoceptor beta 2, surface (ADRB2), mRNA [NM_000024]	NM_000024	0.429185
A_21_P0003067	lnc-ATP11B-1	LNCipedia lincRNA (lnc-ATP11B-1), lincRNA [lnc-ATP11B-1:1]		0.421941
A_32_P217140	ISX	intestine-specific homeobox [Source:HGNC Symbol;Acc:HGNC:28084] [ENST00000404699]	AK025181	0.420168
A_33_P3522511	lnc-INADL-2	Homo sapiens mRNA, chromosome 1 specific transcript KIAA0485. [AB007954]	AB007954	0.411523
A_23_P42189	SLC17A1	Homo sapiens solute carrier family 17 (organic anion transporter), member 1 (SLC17A1), mRNA [NM_005074]	NM_005074	0.409836
A_23_P139786	OASL	Homo sapiens 2'-5'-oligoadenylate synthetase-like (OASL), transcript variant 1, mRNA [NM_003733]	NM_003733	0.401606
A_22_P00022036	lnc-EFHC1-1	PM1-CT0247-160200-010-b02 CT0247 Homo sapiens cDNA, mRNA sequence [AW852898]	AW852898	0.4
A_23_P120902	LGALS2	Homo sapiens lectin, galactoside-binding, soluble, 2 (LGALS2), mRNA [NM_006498]	NM_006498	0.395257
A_21_P0013148	LOC100422737	Homo sapiens uncharacterized LOC100422737 (LOC100422737), long non-coding RNA [NR_033557]	NR_033557	0.384615
A_21_P0000813	APELA	Homo sapiens apelin receptor early endogenous ligand (APELA), mRNA [NM_001297550]	NM_001297550	0.380228
A_21_P0014222	LOC100505501	PREDICTED: Homo sapiens uncharacterized LOC100505501 (LOC100505501), misc_RNA [XR_171725]	XR_171725	0.378788
A_22_P00013687	lnc-RP11-728F11.4.1-1	603042175F1 NIH_MGC_116 Homo sapiens cDNA clone IMAGE:5182483 5', mRNA sequence [BI517743]	BI517743	0.367647
A_21_P0002254	ST3GAL5-AS1	PREDICTED: Homo sapiens uncharacterized LOC101928113 (LOC101928113), transcript variant X1, ncRNA [XR_245035]	XR_245035	0.3663
A_21_P0006968	SFTA1P	Homo sapiens surfactant associated 1, pseudogene (SFTA1P), non-coding RNA [NR_027082]	NR_027082	0.364964
A_24_P242581	SLC5A9	Homo sapiens solute carrier family 5 (sodium/sugar cotransporter), member 9 (SLC5A9), transcript variant 2, mRNA [NM_001011547]	NM_001011547	0.364964
A_23_P44207	ACOT12	Homo sapiens acyl-CoA thioesterase 12 (ACOT12), mRNA [NM_130767]	NM_130767	0.362319
A_23_P41498	ADH6	Homo sapiens alcohol dehydrogenase 6 (class V) (ADH6), transcript variant 2, mRNA [NM_000672]	NM_000672	0.361011
A_33_P3379926	SLC17A4	Homo sapiens solute carrier family 17, member 4 (SLC17A4), transcript variant 1, mRNA [NM_005495]	NM_005495	0.358423
A_23_P21990	SLC23A1	Homo sapiens solute carrier family 23 (ascorbic acid transporter), member 1 (SLC23A1), transcript variant 2, mRNA [NM_152685]	NM_152685	0.348432
A_22_P00025424	TMPO-AS1	Homo sapiens TMPO antisense RNA 1 (TMPO-AS1), long non-coding RNA [NR_027157]	NR_027157	0.341297
A_21_P0008396	lnc-TNFAIP2-1	LNCipedia lincRNA (lnc-TNFAIP2-1), lincRNA [lnc-TNFAIP2-1:1]		0.325733
A_24_P102053	OCLN	Homo sapiens occludin (OCLN), transcript variant 1, mRNA [NM_002538]	NM_002538	0.322581
A_22_P00025271	FXYD2	FXYD domain containing ion transport regulator 2 [Source:HGNC Symbol;Acc:HGNC:4026] [ENST00000514385]	AL831840	0.31746
A_21_P0011840	LOC100507334	Homo sapiens two pore channel 3 pseudogene (LOC100507334), non-coding RNA [NR_037626]	NR_037626	0.31746
A_21_P0006989	LOC101929465	PREDICTED: Homo sapiens uncharacterized LOC101929465 (LOC101929465), ncRNA [XR_246526]	XR_246526	0.3125
A_23_P64919	RERGL	Homo sapiens RERG/RAS-like (RERGL), transcript variant 1, mRNA [NM_024730]	NM_024730	0.301205
A_24_P304311	SLC22A8	Homo sapiens solute carrier family 22 (organic anion transporter), member 8 (SLC22A8), transcript variant 1, mRNA [NM_004254]	NM_004254	0.299401
A_33_P6475164	LINC01447	Homo sapiens long intergenic non-protein coding RNA 1447 (LINC01447), long non-coding RNA [NR_108090]	NR_108090	0.293255
A_32_P108254	FAM20A	Homo sapiens family with sequence similarity 20, member A (FAM20A), transcript variant 1, mRNA [NM_017565]	NM_017565	0.286533
A_22_P00020519	GAS5-AS1	Homo sapiens GAS5 antisense RNA 1 (GAS5-AS1), long non-coding RNA [NR_037605]		0.280899
A_21_P0000554	KALRN	Homo sapiens kalirin, RhoGEF kinase (KALRN), transcript variant 4, non-coding RNA [NR_028136]	NR_028136	0.274725
A_33_P3313145	ITIH3	Homo sapiens inter-alpha-trypsin inhibitor heavy chain 3 (ITIH3), mRNA [NM_002217]	NM_002217	0.253165
A_33_P3340205	DDTL	Homo sapiens D-dopachrome tautomerase-like (DDTL), mRNA [NM_001084393]	NM_001084393	0.250627
A_33_P3334275	lnc-LIF-1	3596278H1 FIBPNOT01 Homo sapiens cDNA clone 3596278 5', mRNA sequence [BU584355]	BU584355	0.248139
A_23_P360079	NCKAP5	Homo sapiens NCK-associated protein 5 (NCKAP5), transcript variant 1, mRNA [NM_207363]	NM_207363	0.246305
A_23_P122068	C1QTNF3	Homo sapiens C1q and tumor necrosis factor related protein 3 (C1QTNF3), transcript variant 2, mRNA [NM_181435]	NM_181435	0.245098
A_21_P0011913	LOC101927043	Homo sapiens uncharacterized LOC101927043 (LOC101927043), transcript variant 2, long non-coding RNA [NR_110208]		0.238095
A_23_P167468	PRLR	Homo sapiens prolactin receptor (PRLR), transcript variant 1, mRNA [NM_000949]	NM_000949	0.236407
A_23_P217554	MAGEA8	Homo sapiens melanoma antigen family A, 8 (MAGEA8), transcript variant 3, mRNA [NM_005364]	NM_005364	0.226244
A_22_P00013839	lnc-RPL24-1	oa24c07.s1 NCI_CGAP_GCB1 Homo sapiens cDNA clone IMAGE:1305900 3', mRNA sequence [AA766173]	AA766173	0.221239
A_33_P3288104	DAAM2	dishevelled associated activator of morphogenesis 2 [Source:HGNC Symbol;Acc:HGNC:18143] [ENST00000405961]	BC078153	0.220751
A_33_P3307157	RBM20	Homo sapiens RNA binding motif protein 20 (RBM20), mRNA [NM_001134363]	NM_001134363	0.215054
A_23_P67529	KCNN4	Homo sapiens potassium channel, calcium activated intermediate/small conductance subfamily N alpha, member 4 (KCNN4), mRNA [NM_002250]	NM_002250	0.213675
A_22_P00003745	LOC101929645	Homo sapiens uncharacterized LOC101929645 (LOC101929645), long non-coding RNA [NR_109948]	NR_109948	0.197628
A_33_P3252359	BDH1	Homo sapiens 3-hydroxybutyrate dehydrogenase, type 1 (BDH1), transcript variant 3, mRNA [NM_203314]	NM_203314	0.194553
A_22_P00025675	lnc-VCL-1	LNCipedia lincRNA (lnc-VCL-1), lincRNA [lnc-VCL-1:1]		0.187266
A_21_P0002202	LOC388942			0.182815
A_19_P00322645	RPS6KA5	ribosomal protein S6 kinase, 90kDa, polypeptide 5 [Source:HGNC Symbol;Acc:HGNC:10434] [ENST00000614987]	AK095276	0.179856
A_22_P00021090	lnc-MDH1B-2	LNCipedia lincRNA (lnc-MDH1B-2), lincRNA [lnc-MDH1B-2:1]		0.172712
A_23_P71037	IL6	Homo sapiens interleukin 6 (IL6), mRNA [NM_000600]	NM_000600	0.16129
A_33_P3335147	MURC	Homo sapiens muscle-related coiled-coil protein (MURC), mRNA [NM_001018116]	NM_001018116	0.14881
A_23_P67381	SULT2A1	Homo sapiens sulfotransferase family, cytosolic, 2A, dehydroepiandrosterone (DHEA)-preferring, member 1 (SULT2A1), mRNA [NM_003167]	NM_003167	0.145773
