# Supplementary material for: Transcriptomic evidence for tumor‐specific beneficial or adverse effects of TGFβ pathway inhibition on the prognosis of patients with liver cancer
Source: FEBS Open Bio. 2023 May 31;13(7):1278–90. doi: 10.1002/2211-5463.13647 (PMC10315808; doi:10.1002/2211-5463.13647)
Supplement: Supplementary file 4 — Table S3. List of genes differentially expressed by galunisertib in PLC/PRF/5 cells (fold‐change FC > 2; P < 0.01). [file FEB4-13-1278-s003.xlsx]

## Sheet: Feuil1
Table S3. List of genes differentially expressed by galunisertib in PLC/PRF/5 cells (fold-change FC>2; p<0.01)
UniqueID	Symbol	Name	Accession	Fold change (galunisertib/control)
A_23_P113317	P4HTM	Homo sapiens prolyl 4-hydroxylase, transmembrane (endoplasmic reticulum) (P4HTM), transcript variant 3, mRNA [NM_177938]	NM_177938	5.55556
A_33_P3381127	FAS	Homo sapiens Fas cell surface death receptor (FAS), transcript variant 1, mRNA [NM_000043]	NM_000043	5
A_33_P3277659	ANKRD30B	Homo sapiens ankyrin repeat domain 30B (ANKRD30B), mRNA [NM_001145029]	NM_001145029	4.54545
A_23_P22350	GRAMD3	Homo sapiens GRAM domain containing 3 (GRAMD3), transcript variant 2, mRNA [NM_023927]	NM_023927	4.34783
A_32_P506854	lnc-AP1S2-2	BX090980 NCI_CGAP_GC6 Homo sapiens cDNA clone IMAGp998A244944 ; IMAGE:2010143, mRNA sequence [BX090980]	BX090980	4
A_33_P3851023	NRXN3	Homo sapiens neurexin 3 (NRXN3), transcript variant 1, mRNA [NM_004796]	NM_004796	3.84615
A_33_P3339070	LINC00704	Homo sapiens long intergenic non-protein coding RNA 704 (LINC00704), long non-coding RNA [NR_024475]	NR_024475	3.7037
A_33_P3392802	TAF1B	TATA box binding protein (TBP)-associated factor, RNA polymerase I, B, 63kDa [Source:HGNC Symbol;Acc:HGNC:11533] [ENST00000402170]		3.44828
A_23_P31407	AGR2	Homo sapiens anterior gradient 2 (AGR2), mRNA [NM_006408]	NM_006408	2.94118
A_24_P8371	SPNS2	Homo sapiens spinster homolog 2 (Drosophila) (SPNS2), mRNA [NM_001124758]	NM_001124758	2.94118
A_22_P00003171	lnc-C9orf68-1	AGENCOURT_7897124 NIH_MGC_82 Homo sapiens cDNA clone IMAGE:6103536 5', mRNA sequence [BQ429837]	BQ429837	2.85714
A_33_P3345534	KRT14	Homo sapiens keratin 14, type I (KRT14), mRNA [NM_000526]	NM_000526	2.77778
A_23_P150018	DUSP5	Homo sapiens dual specificity phosphatase 5 (DUSP5), mRNA [NM_004419]	NM_004419	2.63158
A_33_P3307113	MSMP	Homo sapiens microseminoprotein, prostate associated (MSMP), mRNA [NM_001044264]	NM_001044264	2.63158
A_23_P91390	THBD	Homo sapiens thrombomodulin (THBD), mRNA [NM_000361]	NM_000361	2.63158
A_23_P205370	ASB2	Homo sapiens ankyrin repeat and SOCS box containing 2 (ASB2), transcript variant 2, mRNA [NM_016150]	NM_016150	2.5641
A_23_P117694	CORO2B	Homo sapiens coronin, actin binding protein, 2B (CORO2B), transcript variant 1, mRNA [NM_006091]	NM_006091	2.5641
A_23_P74391	OPN3	Homo sapiens opsin 3 (OPN3), mRNA [NM_014322]	NM_014322	2.5641
A_23_P16469	PLAUR	Homo sapiens plasminogen activator, urokinase receptor (PLAUR), transcript variant 3, mRNA [NM_001005377]	NM_001005377	2.5641
A_23_P94230	LY96	Homo sapiens lymphocyte antigen 96 (LY96), transcript variant 1, mRNA [NM_015364]	NM_015364	2.5
A_23_P102000	CXCR4	Homo sapiens chemokine (C-X-C motif) receptor 4 (CXCR4), transcript variant 1, mRNA [NM_001008540]	NM_001008540	2.43902
A_23_P380318	EGR4	Homo sapiens early growth response 4 (EGR4), mRNA [NM_001965]	NM_001965	2.32558
A_23_P104438	MYPN	Homo sapiens myopalladin (MYPN), transcript variant 1, mRNA [NM_032578]	NM_032578	2.32558
A_23_P114947	RGS2	Homo sapiens regulator of G-protein signaling 2 (RGS2), mRNA [NM_002923]	NM_002923	2.32558
A_33_P3344209	ZDHHC11	Homo sapiens zinc finger, DHHC-type containing 11 (ZDHHC11), mRNA [NM_024786]	NM_024786	2.32558
A_24_P122137	LIF	Homo sapiens leukemia inhibitory factor (LIF), transcript variant 1, mRNA [NM_002309]	NM_002309	2.27273
A_33_P3266010	RIN1	Homo sapiens Ras and Rab interactor 1 (RIN1), mRNA [NM_004292]	NM_004292	2.27273
A_23_P132515	SIDT1	Homo sapiens SID1 transmembrane family, member 1 (SIDT1), mRNA [NM_017699]	NM_017699	2.27273
A_33_P3217983	ACSL5	Homo sapiens acyl-CoA synthetase long-chain family member 5 (ACSL5), transcript variant 3, mRNA [NM_203380]	NM_203380	2.22222
A_23_P60079	ANGPT2	Homo sapiens angiopoietin 2 (ANGPT2), transcript variant 1, mRNA [NM_001147]	NM_001147	2.22222
A_23_P94501	ANXA1	Homo sapiens annexin A1 (ANXA1), mRNA [NM_000700]	NM_000700	2.22222
A_22_P00021161	lnc-MYBBP1A-2	Homo sapiens cDNA FLJ36551 fis, clone TRACH2008127. [AK093870]	AK093870	2.22222
A_24_P269062	SPRY4	Homo sapiens sprouty homolog 4 (Drosophila) (SPRY4), transcript variant 1, mRNA [NM_030964]	NM_030964	2.22222
A_23_P160720	BATF3	Homo sapiens basic leucine zipper transcription factor, ATF-like 3 (BATF3), mRNA [NM_018664]	NM_018664	2.17391
A_22_P00000104	lnc-NDFIP1-3	Homo sapiens cDNA: FLJ20903 fis, clone ADSE00222. [AK024556]	XM_005268519	2.17391
A_23_P121282	TMEM89	Homo sapiens transmembrane protein 89 (TMEM89), mRNA [NM_001008269]	NM_001008269	2.17391
A_23_P77493	TUBB3	Homo sapiens tubulin, beta 3 class III (TUBB3), transcript variant 1, mRNA [NM_006086]	NM_006086	2.17391
A_22_P00010710	lnc-NFYB-1	LNCipedia lincRNA (lnc-NFYB-1), lincRNA [lnc-NFYB-1:1]		2.12766
A_23_P151075	ARHGDIB	Homo sapiens Rho GDP dissociation inhibitor (GDI) beta (ARHGDIB), mRNA [NM_001175]	NM_001175	2.08333
A_23_P216812	CDKN2B	Homo sapiens cyclin-dependent kinase inhibitor 2B (p15, inhibits CDK4) (CDKN2B), transcript variant 1, mRNA [NM_004936]	NM_004936	2.08333
A_23_P201979	CREM	Homo sapiens cAMP responsive element modulator (CREM), transcript variant 19, mRNA [NM_183013]	NM_183013	2.08333
A_24_P263310	FAM169B	Homo sapiens family with sequence similarity 169, member B (FAM169B), mRNA [NM_182562]	NM_182562	2.08333
A_23_P339240	PLCH1	Homo sapiens phospholipase C, eta 1 (PLCH1), transcript variant 2, mRNA [NM_014996]	NM_014996	2.08333
A_32_P176911	LINC00239	Homo sapiens long intergenic non-protein coding RNA 239 (LINC00239), long non-coding RNA [NR_026774]	NR_026774	2.04082
A_33_P3234794	ARHGAP40	Homo sapiens Rho GTPase activating protein 40 (ARHGAP40), mRNA [NM_001164431]	NM_001164431	2
A_22_P00011385	LOC553103	Homo sapiens uncharacterized LOC553103 (LOC553103), long non-coding RNA [NR_110997]	NR_110997	2
A_33_P3291097	BCAM	Homo sapiens basal cell adhesion molecule (Lutheran blood group) (BCAM), transcript variant 1, mRNA [NM_005581]	NM_005581	0.497512
A_32_P206735	PRO1082	Homo sapiens PRO1082 mRNA, complete cds. [AF116655]	AF116655	0.497512
A_24_P27234	SOX5	Homo sapiens SRY (sex determining region Y)-box 5 (SOX5), transcript variant 2, mRNA [NM_152989]	NM_152989	0.497512
A_33_P3241511	SERPIND1	Homo sapiens serpin peptidase inhibitor, clade D (heparin cofactor), member 1 (SERPIND1), mRNA [NM_000185]	NM_000185	0.49505
A_23_P89270	SERPINF2	Homo sapiens serpin peptidase inhibitor, clade F (alpha-2 antiplasmin, pigment epithelium derived factor), member 2 (SERPINF2), transcript variant 1, mRNA [NM_000934]	NM_000934	0.49505
A_23_P380208	VEPH1	Homo sapiens ventricular zone expressed PH domain-containing 1 (VEPH1), transcript variant 1, mRNA [NM_024621]	NM_024621	0.49505
A_23_P209978	VSNL1	Homo sapiens visinin-like 1 (VSNL1), mRNA [NM_003385]	NM_003385	0.49505
A_21_P0014597	LOC102724593	PREDICTED: Homo sapiens uncharacterized LOC102724593 (LOC102724593), ncRNA [XR_428746]	XR_428746	0.490196
A_21_P0008435	lnc-NEMF-1	LNCipedia lincRNA (lnc-NEMF-1), lincRNA [lnc-NEMF-1:1]		0.487805
A_33_P3223497	FRY	Homo sapiens furry homolog (Drosophila) (FRY), mRNA [NM_023037]	NM_023037	0.483092
A_33_P3267380	SGCD	Homo sapiens sarcoglycan, delta (35kDa dystrophin-associated glycoprotein) (SGCD), transcript variant 2, mRNA [NM_172244]	NM_172244	0.47619
A_23_P355439	HIST1H2AA	Homo sapiens histone cluster 1, H2aa (HIST1H2AA), mRNA [NM_170745]	NM_170745	0.473934
A_32_P14582	C3P1	Homo sapiens complement component 3 precursor pseudogene (C3P1), non-coding RNA [NR_027300]		0.469484
A_24_P226332	EPHA7	Homo sapiens EPH receptor A7 (EPHA7), transcript variant 1, mRNA [NM_004440]	NM_004440	0.465116
A_24_P655849	SMAD9	Homo sapiens SMAD family member 9 (SMAD9), transcript variant a, mRNA [NM_001127217]	NM_001127217	0.458716
A_33_P3226212	JAM2	Homo sapiens junctional adhesion molecule 2 (JAM2), transcript variant 3, mRNA [NM_001270408]	NM_001270408	0.456621
A_23_P49145	ZG16	Homo sapiens zymogen granule protein 16 (ZG16), mRNA [NM_152338]	NM_152338	0.456621
A_23_P212258	KNG1	Homo sapiens kininogen 1 (KNG1), transcript variant 2, mRNA [NM_000893]	NM_000893	0.454545
A_24_P54390	RASGRP3	Homo sapiens RAS guanyl releasing protein 3 (calcium and DAG-regulated) (RASGRP3), transcript variant 2, mRNA [NM_170672]	NM_170672	0.454545
A_23_P379649	BMF	Homo sapiens Bcl2 modifying factor (BMF), transcript variant 1, mRNA [NM_001003940]	NM_001003940	0.45045
A_23_P121533	SPON2	Homo sapiens spondin 2, extracellular matrix protein (SPON2), transcript variant 1, mRNA [NM_012445]	NM_012445	0.45045
A_33_P3294277	CYP4F3	Homo sapiens cytochrome P450, family 4, subfamily F, polypeptide 3 (CYP4F3), transcript variant 1, mRNA [NM_000896]	NM_000896	0.44843
A_21_P0011673	XLOC_l2_006594	BROAD Institute lincRNA (XLOC_l2_006594), lincRNA [TCONS_l2_00012302]		0.446429
A_24_P153840	FGD3	Homo sapiens FYVE, RhoGEF and PH domain containing 3 (FGD3), transcript variant 2, mRNA [NM_033086]	NM_033086	0.444444
A_22_P00014877	lnc-SLC6A4-1	LNCipedia lincRNA (lnc-SLC6A4-1), lincRNA [lnc-SLC6A4-1:1]		0.440529
A_23_P91512	CLDN14	Homo sapiens claudin 14 (CLDN14), transcript variant 1, mRNA [NM_144492]	NM_144492	0.4329
A_23_P145024	ADRB2	Homo sapiens adrenoceptor beta 2, surface (ADRB2), mRNA [NM_000024]	NM_000024	0.429185
A_21_P0003067	lnc-ATP11B-1	LNCipedia lincRNA (lnc-ATP11B-1), lincRNA [lnc-ATP11B-1:1]		0.421941
A_32_P217140	ISX	intestine-specific homeobox [Source:HGNC Symbol;Acc:HGNC:28084] [ENST00000404699]	AK025181	0.420168
A_33_P3522511	lnc-INADL-2	Homo sapiens mRNA, chromosome 1 specific transcript KIAA0485. [AB007954]	AB007954	0.411523
A_23_P42189	SLC17A1	Homo sapiens solute carrier family 17 (organic anion transporter), member 1 (SLC17A1), mRNA [NM_005074]	NM_005074	0.409836
A_23_P139786	OASL	Homo sapiens 2'-5'-oligoadenylate synthetase-like (OASL), transcript variant 1, mRNA [NM_003733]	NM_003733	0.401606
A_22_P00022036	lnc-EFHC1-1	PM1-CT0247-160200-010-b02 CT0247 Homo sapiens cDNA, mRNA sequence [AW852898]	AW852898	0.4
A_23_P120902	LGALS2	Homo sapiens lectin, galactoside-binding, soluble, 2 (LGALS2), mRNA [NM_006498]	NM_006498	0.395257
A_21_P0013148	LOC100422737	Homo sapiens uncharacterized LOC100422737 (LOC100422737), long non-coding RNA [NR_033557]	NR_033557	0.384615
A_21_P0000813	APELA	Homo sapiens apelin receptor early endogenous ligand (APELA), mRNA [NM_001297550]	NM_001297550	0.380228
A_21_P0014222	LOC100505501	PREDICTED: Homo sapiens uncharacterized LOC100505501 (LOC100505501), misc_RNA [XR_171725]	XR_171725	0.378788
A_22_P00013687	lnc-RP11-728F11.4.1-1	603042175F1 NIH_MGC_116 Homo sapiens cDNA clone IMAGE:5182483 5', mRNA sequence [BI517743]	BI517743	0.367647
A_21_P0002254	ST3GAL5-AS1	PREDICTED: Homo sapiens uncharacterized LOC101928113 (LOC101928113), transcript variant X1, ncRNA [XR_245035]	XR_245035	0.3663
A_21_P0006968	SFTA1P	Homo sapiens surfactant associated 1, pseudogene (SFTA1P), non-coding RNA [NR_027082]	NR_027082	0.364964
A_24_P242581	SLC5A9	Homo sapiens solute carrier family 5 (sodium/sugar cotransporter), member 9 (SLC5A9), transcript variant 2, mRNA [NM_001011547]	NM_001011547	0.364964
A_23_P44207	ACOT12	Homo sapiens acyl-CoA thioesterase 12 (ACOT12), mRNA [NM_130767]	NM_130767	0.362319
A_23_P41498	ADH6	Homo sapiens alcohol dehydrogenase 6 (class V) (ADH6), transcript variant 2, mRNA [NM_000672]	NM_000672	0.361011
A_33_P3379926	SLC17A4	Homo sapiens solute carrier family 17, member 4 (SLC17A4), transcript variant 1, mRNA [NM_005495]	NM_005495	0.358423
A_23_P21990	SLC23A1	Homo sapiens solute carrier family 23 (ascorbic acid transporter), member 1 (SLC23A1), transcript variant 2, mRNA [NM_152685]	NM_152685	0.348432
A_22_P00025424	TMPO-AS1	Homo sapiens TMPO antisense RNA 1 (TMPO-AS1), long non-coding RNA [NR_027157]	NR_027157	0.341297
A_21_P0008396	lnc-TNFAIP2-1	LNCipedia lincRNA (lnc-TNFAIP2-1), lincRNA [lnc-TNFAIP2-1:1]		0.325733
A_24_P102053	OCLN	Homo sapiens occludin (OCLN), transcript variant 1, mRNA [NM_002538]	NM_002538	0.322581
A_22_P00025271	FXYD2	FXYD domain containing ion transport regulator 2 [Source:HGNC Symbol;Acc:HGNC:4026] [ENST00000514385]	AL831840	0.31746
A_21_P0011840	LOC100507334	Homo sapiens two pore channel 3 pseudogene (LOC100507334), non-coding RNA [NR_037626]	NR_037626	0.31746
A_21_P0006989	LOC101929465	PREDICTED: Homo sapiens uncharacterized LOC101929465 (LOC101929465), ncRNA [XR_246526]	XR_246526	0.3125
A_23_P64919	RERGL	Homo sapiens RERG/RAS-like (RERGL), transcript variant 1, mRNA [NM_024730]	NM_024730	0.301205
A_24_P304311	SLC22A8	Homo sapiens solute carrier family 22 (organic anion transporter), member 8 (SLC22A8), transcript variant 1, mRNA [NM_004254]	NM_004254	0.299401
A_33_P6475164	LINC01447	Homo sapiens long intergenic non-protein coding RNA 1447 (LINC01447), long non-coding RNA [NR_108090]	NR_108090	0.293255
A_32_P108254	FAM20A	Homo sapiens family with sequence similarity 20, member A (FAM20A), transcript variant 1, mRNA [NM_017565]	NM_017565	0.286533
A_22_P00020519	GAS5-AS1	Homo sapiens GAS5 antisense RNA 1 (GAS5-AS1), long non-coding RNA [NR_037605]		0.280899
A_21_P0000554	KALRN	Homo sapiens kalirin, RhoGEF kinase (KALRN), transcript variant 4, non-coding RNA [NR_028136]	NR_028136	0.274725
A_33_P3313145	ITIH3	Homo sapiens inter-alpha-trypsin inhibitor heavy chain 3 (ITIH3), mRNA [NM_002217]	NM_002217	0.253165
A_33_P3340205	DDTL	Homo sapiens D-dopachrome tautomerase-like (DDTL), mRNA [NM_001084393]	NM_001084393	0.250627
A_33_P3334275	lnc-LIF-1	3596278H1 FIBPNOT01 Homo sapiens cDNA clone 3596278 5', mRNA sequence [BU584355]	BU584355	0.248139
A_23_P360079	NCKAP5	Homo sapiens NCK-associated protein 5 (NCKAP5), transcript variant 1, mRNA [NM_207363]	NM_207363	0.246305
A_23_P122068	C1QTNF3	Homo sapiens C1q and tumor necrosis factor related protein 3 (C1QTNF3), transcript variant 2, mRNA [NM_181435]	NM_181435	0.245098
A_21_P0011913	LOC101927043	Homo sapiens uncharacterized LOC101927043 (LOC101927043), transcript variant 2, long non-coding RNA [NR_110208]		0.238095
A_23_P167468	PRLR	Homo sapiens prolactin receptor (PRLR), transcript variant 1, mRNA [NM_000949]	NM_000949	0.236407
A_23_P217554	MAGEA8	Homo sapiens melanoma antigen family A, 8 (MAGEA8), transcript variant 3, mRNA [NM_005364]	NM_005364	0.226244
A_22_P00013839	lnc-RPL24-1	oa24c07.s1 NCI_CGAP_GCB1 Homo sapiens cDNA clone IMAGE:1305900 3', mRNA sequence [AA766173]	AA766173	0.221239
A_33_P3288104	DAAM2	dishevelled associated activator of morphogenesis 2 [Source:HGNC Symbol;Acc:HGNC:18143] [ENST00000405961]	BC078153	0.220751
A_33_P3307157	RBM20	Homo sapiens RNA binding motif protein 20 (RBM20), mRNA [NM_001134363]	NM_001134363	0.215054
A_23_P67529	KCNN4	Homo sapiens potassium channel, calcium activated intermediate/small conductance subfamily N alpha, member 4 (KCNN4), mRNA [NM_002250]	NM_002250	0.213675
A_22_P00003745	LOC101929645	Homo sapiens uncharacterized LOC101929645 (LOC101929645), long non-coding RNA [NR_109948]	NR_109948	0.197628
A_33_P3252359	BDH1	Homo sapiens 3-hydroxybutyrate dehydrogenase, type 1 (BDH1), transcript variant 3, mRNA [NM_203314]	NM_203314	0.194553
A_22_P00025675	lnc-VCL-1	LNCipedia lincRNA (lnc-VCL-1), lincRNA [lnc-VCL-1:1]		0.187266
A_21_P0002202	LOC388942			0.182815
A_19_P00322645	RPS6KA5	ribosomal protein S6 kinase, 90kDa, polypeptide 5 [Source:HGNC Symbol;Acc:HGNC:10434] [ENST00000614987]	AK095276	0.179856
A_22_P00021090	lnc-MDH1B-2	LNCipedia lincRNA (lnc-MDH1B-2), lincRNA [lnc-MDH1B-2:1]		0.172712
A_23_P71037	IL6	Homo sapiens interleukin 6 (IL6), mRNA [NM_000600]	NM_000600	0.16129
A_33_P3335147	MURC	Homo sapiens muscle-related coiled-coil protein (MURC), mRNA [NM_001018116]	NM_001018116	0.14881
A_23_P67381	SULT2A1	Homo sapiens sulfotransferase family, cytosolic, 2A, dehydroepiandrosterone (DHEA)-preferring, member 1 (SULT2A1), mRNA [NM_003167]	NM_003167	0.145773

## Sheet: Feuil2
UniqueID	Symbol	Name	Accession	Fold-change (PLC Ly/C)
A_23_P113317	P4HTM	Homo sapiens prolyl 4-hydroxylase, transmembrane (endoplasmic reticulum) (P4HTM), transcript variant 3, mRNA [NM_177938]	NM_177938	5.55556
A_33_P3381127	FAS	Homo sapiens Fas cell surface death receptor (FAS), transcript variant 1, mRNA [NM_000043]	NM_000043	5
A_33_P3277659	ANKRD30B	Homo sapiens ankyrin repeat domain 30B (ANKRD30B), mRNA [NM_001145029]	NM_001145029	4.54545
A_23_P22350	GRAMD3	Homo sapiens GRAM domain containing 3 (GRAMD3), transcript variant 2, mRNA [NM_023927]	NM_023927	4.34783
A_32_P506854	lnc-AP1S2-2	BX090980 NCI_CGAP_GC6 Homo sapiens cDNA clone IMAGp998A244944 ; IMAGE:2010143, mRNA sequence [BX090980]	BX090980	4
A_33_P3851023	NRXN3	Homo sapiens neurexin 3 (NRXN3), transcript variant 1, mRNA [NM_004796]	NM_004796	3.84615
A_33_P3339070	LINC00704	Homo sapiens long intergenic non-protein coding RNA 704 (LINC00704), long non-coding RNA [NR_024475]	NR_024475	3.7037
A_33_P3392802	TAF1B	TATA box binding protein (TBP)-associated factor, RNA polymerase I, B, 63kDa [Source:HGNC Symbol;Acc:HGNC:11533] [ENST00000402170]		3.44828
A_23_P31407	AGR2	Homo sapiens anterior gradient 2 (AGR2), mRNA [NM_006408]	NM_006408	2.94118
A_24_P8371	SPNS2	Homo sapiens spinster homolog 2 (Drosophila) (SPNS2), mRNA [NM_001124758]	NM_001124758	2.94118
A_22_P00003171	lnc-C9orf68-1	AGENCOURT_7897124 NIH_MGC_82 Homo sapiens cDNA clone IMAGE:6103536 5', mRNA sequence [BQ429837]	BQ429837	2.85714
A_33_P3345534	KRT14	Homo sapiens keratin 14, type I (KRT14), mRNA [NM_000526]	NM_000526	2.77778
A_23_P150018	DUSP5	Homo sapiens dual specificity phosphatase 5 (DUSP5), mRNA [NM_004419]	NM_004419	2.63158
A_33_P3307113	MSMP	Homo sapiens microseminoprotein, prostate associated (MSMP), mRNA [NM_001044264]	NM_001044264	2.63158
A_23_P91390	THBD	Homo sapiens thrombomodulin (THBD), mRNA [NM_000361]	NM_000361	2.63158
A_23_P205370	ASB2	Homo sapiens ankyrin repeat and SOCS box containing 2 (ASB2), transcript variant 2, mRNA [NM_016150]	NM_016150	2.5641
A_23_P117694	CORO2B	Homo sapiens coronin, actin binding protein, 2B (CORO2B), transcript variant 1, mRNA [NM_006091]	NM_006091	2.5641
A_23_P74391	OPN3	Homo sapiens opsin 3 (OPN3), mRNA [NM_014322]	NM_014322	2.5641
A_23_P16469	PLAUR	Homo sapiens plasminogen activator, urokinase receptor (PLAUR), transcript variant 3, mRNA [NM_001005377]	NM_001005377	2.5641
A_23_P94230	LY96	Homo sapiens lymphocyte antigen 96 (LY96), transcript variant 1, mRNA [NM_015364]	NM_015364	2.5
A_23_P102000	CXCR4	Homo sapiens chemokine (C-X-C motif) receptor 4 (CXCR4), transcript variant 1, mRNA [NM_001008540]	NM_001008540	2.43902
A_23_P380318	EGR4	Homo sapiens early growth response 4 (EGR4), mRNA [NM_001965]	NM_001965	2.32558
A_23_P104438	MYPN	Homo sapiens myopalladin (MYPN), transcript variant 1, mRNA [NM_032578]	NM_032578	2.32558
A_23_P114947	RGS2	Homo sapiens regulator of G-protein signaling 2 (RGS2), mRNA [NM_002923]	NM_002923	2.32558
A_33_P3344209	ZDHHC11	Homo sapiens zinc finger, DHHC-type containing 11 (ZDHHC11), mRNA [NM_024786]	NM_024786	2.32558
A_24_P122137	LIF	Homo sapiens leukemia inhibitory factor (LIF), transcript variant 1, mRNA [NM_002309]	NM_002309	2.27273
A_33_P3266010	RIN1	Homo sapiens Ras and Rab interactor 1 (RIN1), mRNA [NM_004292]	NM_004292	2.27273
A_23_P132515	SIDT1	Homo sapiens SID1 transmembrane family, member 1 (SIDT1), mRNA [NM_017699]	NM_017699	2.27273
A_33_P3217983	ACSL5	Homo sapiens acyl-CoA synthetase long-chain family member 5 (ACSL5), transcript variant 3, mRNA [NM_203380]	NM_203380	2.22222
A_23_P60079	ANGPT2	Homo sapiens angiopoietin 2 (ANGPT2), transcript variant 1, mRNA [NM_001147]	NM_001147	2.22222
A_23_P94501	ANXA1	Homo sapiens annexin A1 (ANXA1), mRNA [NM_000700]	NM_000700	2.22222
A_22_P00021161	lnc-MYBBP1A-2	Homo sapiens cDNA FLJ36551 fis, clone TRACH2008127. [AK093870]	AK093870	2.22222
A_24_P269062	SPRY4	Homo sapiens sprouty homolog 4 (Drosophila) (SPRY4), transcript variant 1, mRNA [NM_030964]	NM_030964	2.22222
A_23_P160720	BATF3	Homo sapiens basic leucine zipper transcription factor, ATF-like 3 (BATF3), mRNA [NM_018664]	NM_018664	2.17391
A_22_P00000104	lnc-NDFIP1-3	Homo sapiens cDNA: FLJ20903 fis, clone ADSE00222. [AK024556]	XM_005268519	2.17391
A_23_P121282	TMEM89	Homo sapiens transmembrane protein 89 (TMEM89), mRNA [NM_001008269]	NM_001008269	2.17391
A_23_P77493	TUBB3	Homo sapiens tubulin, beta 3 class III (TUBB3), transcript variant 1, mRNA [NM_006086]	NM_006086	2.17391
A_22_P00010710	lnc-NFYB-1	LNCipedia lincRNA (lnc-NFYB-1), lincRNA [lnc-NFYB-1:1]		2.12766
A_23_P151075	ARHGDIB	Homo sapiens Rho GDP dissociation inhibitor (GDI) beta (ARHGDIB), mRNA [NM_001175]	NM_001175	2.08333
A_23_P216812	CDKN2B	Homo sapiens cyclin-dependent kinase inhibitor 2B (p15, inhibits CDK4) (CDKN2B), transcript variant 1, mRNA [NM_004936]	NM_004936	2.08333
A_23_P201979	CREM	Homo sapiens cAMP responsive element modulator (CREM), transcript variant 19, mRNA [NM_183013]	NM_183013	2.08333
A_24_P263310	FAM169B	Homo sapiens family with sequence similarity 169, member B (FAM169B), mRNA [NM_182562]	NM_182562	2.08333
A_23_P339240	PLCH1	Homo sapiens phospholipase C, eta 1 (PLCH1), transcript variant 2, mRNA [NM_014996]	NM_014996	2.08333
A_32_P176911	LINC00239	Homo sapiens long intergenic non-protein coding RNA 239 (LINC00239), long non-coding RNA [NR_026774]	NR_026774	2.04082
A_33_P3234794	ARHGAP40	Homo sapiens Rho GTPase activating protein 40 (ARHGAP40), mRNA [NM_001164431]	NM_001164431	2
A_22_P00011385	LOC553103	Homo sapiens uncharacterized LOC553103 (LOC553103), long non-coding RNA [NR_110997]	NR_110997	2
A_33_P3291097	BCAM	Homo sapiens basal cell adhesion molecule (Lutheran blood group) (BCAM), transcript variant 1, mRNA [NM_005581]	NM_005581	0.497512
A_32_P206735	PRO1082	Homo sapiens PRO1082 mRNA, complete cds. [AF116655]	AF116655	0.497512
A_24_P27234	SOX5	Homo sapiens SRY (sex determining region Y)-box 5 (SOX5), transcript variant 2, mRNA [NM_152989]	NM_152989	0.497512
A_33_P3241511	SERPIND1	Homo sapiens serpin peptidase inhibitor, clade D (heparin cofactor), member 1 (SERPIND1), mRNA [NM_000185]	NM_000185	0.49505
A_23_P89270	SERPINF2	Homo sapiens serpin peptidase inhibitor, clade F (alpha-2 antiplasmin, pigment epithelium derived factor), member 2 (SERPINF2), transcript variant 1, mRNA [NM_000934]	NM_000934	0.49505
A_23_P380208	VEPH1	Homo sapiens ventricular zone expressed PH domain-containing 1 (VEPH1), transcript variant 1, mRNA [NM_024621]	NM_024621	0.49505
A_23_P209978	VSNL1	Homo sapiens visinin-like 1 (VSNL1), mRNA [NM_003385]	NM_003385	0.49505
A_21_P0014597	LOC102724593	PREDICTED: Homo sapiens uncharacterized LOC102724593 (LOC102724593), ncRNA [XR_428746]	XR_428746	0.490196
A_21_P0008435	lnc-NEMF-1	LNCipedia lincRNA (lnc-NEMF-1), lincRNA [lnc-NEMF-1:1]		0.487805
A_33_P3223497	FRY	Homo sapiens furry homolog (Drosophila) (FRY), mRNA [NM_023037]	NM_023037	0.483092
A_33_P3267380	SGCD	Homo sapiens sarcoglycan, delta (35kDa dystrophin-associated glycoprotein) (SGCD), transcript variant 2, mRNA [NM_172244]	NM_172244	0.47619
A_23_P355439	HIST1H2AA	Homo sapiens histone cluster 1, H2aa (HIST1H2AA), mRNA [NM_170745]	NM_170745	0.473934
A_32_P14582	C3P1	Homo sapiens complement component 3 precursor pseudogene (C3P1), non-coding RNA [NR_027300]		0.469484
A_24_P226332	EPHA7	Homo sapiens EPH receptor A7 (EPHA7), transcript variant 1, mRNA [NM_004440]	NM_004440	0.465116
A_24_P655849	SMAD9	Homo sapiens SMAD family member 9 (SMAD9), transcript variant a, mRNA [NM_001127217]	NM_001127217	0.458716
A_33_P3226212	JAM2	Homo sapiens junctional adhesion molecule 2 (JAM2), transcript variant 3, mRNA [NM_001270408]	NM_001270408	0.456621
A_23_P49145	ZG16	Homo sapiens zymogen granule protein 16 (ZG16), mRNA [NM_152338]	NM_152338	0.456621
A_23_P212258	KNG1	Homo sapiens kininogen 1 (KNG1), transcript variant 2, mRNA [NM_000893]	NM_000893	0.454545
A_24_P54390	RASGRP3	Homo sapiens RAS guanyl releasing protein 3 (calcium and DAG-regulated) (RASGRP3), transcript variant 2, mRNA [NM_170672]	NM_170672	0.454545
A_23_P379649	BMF	Homo sapiens Bcl2 modifying factor (BMF), transcript variant 1, mRNA [NM_001003940]	NM_001003940	0.45045
A_23_P121533	SPON2	Homo sapiens spondin 2, extracellular matrix protein (SPON2), transcript variant 1, mRNA [NM_012445]	NM_012445	0.45045
A_33_P3294277	CYP4F3	Homo sapiens cytochrome P450, family 4, subfamily F, polypeptide 3 (CYP4F3), transcript variant 1, mRNA [NM_000896]	NM_000896	0.44843
A_21_P0011673	XLOC_l2_006594	BROAD Institute lincRNA (XLOC_l2_006594), lincRNA [TCONS_l2_00012302]		0.446429
A_24_P153840	FGD3	Homo sapiens FYVE, RhoGEF and PH domain containing 3 (FGD3), transcript variant 2, mRNA [NM_033086]	NM_033086	0.444444
A_22_P00014877	lnc-SLC6A4-1	LNCipedia lincRNA (lnc-SLC6A4-1), lincRNA [lnc-SLC6A4-1:1]		0.440529
A_23_P91512	CLDN14	Homo sapiens claudin 14 (CLDN14), transcript variant 1, mRNA [NM_144492]	NM_144492	0.4329
A_23_P145024	ADRB2	Homo sapiens adrenoceptor beta 2, surface (ADRB2), mRNA [NM_000024]	NM_000024	0.429185
A_21_P0003067	lnc-ATP11B-1	LNCipedia lincRNA (lnc-ATP11B-1), lincRNA [lnc-ATP11B-1:1]		0.421941
A_32_P217140	ISX	intestine-specific homeobox [Source:HGNC Symbol;Acc:HGNC:28084] [ENST00000404699]	AK025181	0.420168
A_33_P3522511	lnc-INADL-2	Homo sapiens mRNA, chromosome 1 specific transcript KIAA0485. [AB007954]	AB007954	0.411523
A_23_P42189	SLC17A1	Homo sapiens solute carrier family 17 (organic anion transporter), member 1 (SLC17A1), mRNA [NM_005074]	NM_005074	0.409836
A_23_P139786	OASL	Homo sapiens 2'-5'-oligoadenylate synthetase-like (OASL), transcript variant 1, mRNA [NM_003733]	NM_003733	0.401606
A_22_P00022036	lnc-EFHC1-1	PM1-CT0247-160200-010-b02 CT0247 Homo sapiens cDNA, mRNA sequence [AW852898]	AW852898	0.4
A_23_P120902	LGALS2	Homo sapiens lectin, galactoside-binding, soluble, 2 (LGALS2), mRNA [NM_006498]	NM_006498	0.395257
A_21_P0013148	LOC100422737	Homo sapiens uncharacterized LOC100422737 (LOC100422737), long non-coding RNA [NR_033557]	NR_033557	0.384615
A_21_P0000813	APELA	Homo sapiens apelin receptor early endogenous ligand (APELA), mRNA [NM_001297550]	NM_001297550	0.380228
A_21_P0014222	LOC100505501	PREDICTED: Homo sapiens uncharacterized LOC100505501 (LOC100505501), misc_RNA [XR_171725]	XR_171725	0.378788
A_22_P00013687	lnc-RP11-728F11.4.1-1	603042175F1 NIH_MGC_116 Homo sapiens cDNA clone IMAGE:5182483 5', mRNA sequence [BI517743]	BI517743	0.367647
A_21_P0002254	ST3GAL5-AS1	PREDICTED: Homo sapiens uncharacterized LOC101928113 (LOC101928113), transcript variant X1, ncRNA [XR_245035]	XR_245035	0.3663
A_21_P0006968	SFTA1P	Homo sapiens surfactant associated 1, pseudogene (SFTA1P), non-coding RNA [NR_027082]	NR_027082	0.364964
A_24_P242581	SLC5A9	Homo sapiens solute carrier family 5 (sodium/sugar cotransporter), member 9 (SLC5A9), transcript variant 2, mRNA [NM_001011547]	NM_001011547	0.364964
A_23_P44207	ACOT12	Homo sapiens acyl-CoA thioesterase 12 (ACOT12), mRNA [NM_130767]	NM_130767	0.362319
A_23_P41498	ADH6	Homo sapiens alcohol dehydrogenase 6 (class V) (ADH6), transcript variant 2, mRNA [NM_000672]	NM_000672	0.361011
A_33_P3379926	SLC17A4	Homo sapiens solute carrier family 17, member 4 (SLC17A4), transcript variant 1, mRNA [NM_005495]	NM_005495	0.358423
A_23_P21990	SLC23A1	Homo sapiens solute carrier family 23 (ascorbic acid transporter), member 1 (SLC23A1), transcript variant 2, mRNA [NM_152685]	NM_152685	0.348432
A_22_P00025424	TMPO-AS1	Homo sapiens TMPO antisense RNA 1 (TMPO-AS1), long non-coding RNA [NR_027157]	NR_027157	0.341297
A_21_P0008396	lnc-TNFAIP2-1	LNCipedia lincRNA (lnc-TNFAIP2-1), lincRNA [lnc-TNFAIP2-1:1]		0.325733
A_24_P102053	OCLN	Homo sapiens occludin (OCLN), transcript variant 1, mRNA [NM_002538]	NM_002538	0.322581
A_22_P00025271	FXYD2	FXYD domain containing ion transport regulator 2 [Source:HGNC Symbol;Acc:HGNC:4026] [ENST00000514385]	AL831840	0.31746
A_21_P0011840	LOC100507334	Homo sapiens two pore channel 3 pseudogene (LOC100507334), non-coding RNA [NR_037626]	NR_037626	0.31746
A_21_P0006989	LOC101929465	PREDICTED: Homo sapiens uncharacterized LOC101929465 (LOC101929465), ncRNA [XR_246526]	XR_246526	0.3125
A_23_P64919	RERGL	Homo sapiens RERG/RAS-like (RERGL), transcript variant 1, mRNA [NM_024730]	NM_024730	0.301205
A_24_P304311	SLC22A8	Homo sapiens solute carrier family 22 (organic anion transporter), member 8 (SLC22A8), transcript variant 1, mRNA [NM_004254]	NM_004254	0.299401
A_33_P6475164	LINC01447	Homo sapiens long intergenic non-protein coding RNA 1447 (LINC01447), long non-coding RNA [NR_108090]	NR_108090	0.293255
A_32_P108254	FAM20A	Homo sapiens family with sequence similarity 20, member A (FAM20A), transcript variant 1, mRNA [NM_017565]	NM_017565	0.286533
A_22_P00020519	GAS5-AS1	Homo sapiens GAS5 antisense RNA 1 (GAS5-AS1), long non-coding RNA [NR_037605]		0.280899
A_21_P0000554	KALRN	Homo sapiens kalirin, RhoGEF kinase (KALRN), transcript variant 4, non-coding RNA [NR_028136]	NR_028136	0.274725
A_33_P3313145	ITIH3	Homo sapiens inter-alpha-trypsin inhibitor heavy chain 3 (ITIH3), mRNA [NM_002217]	NM_002217	0.253165
A_33_P3340205	DDTL	Homo sapiens D-dopachrome tautomerase-like (DDTL), mRNA [NM_001084393]	NM_001084393	0.250627
A_33_P3334275	lnc-LIF-1	3596278H1 FIBPNOT01 Homo sapiens cDNA clone 3596278 5', mRNA sequence [BU584355]	BU584355	0.248139
A_23_P360079	NCKAP5	Homo sapiens NCK-associated protein 5 (NCKAP5), transcript variant 1, mRNA [NM_207363]	NM_207363	0.246305
A_23_P122068	C1QTNF3	Homo sapiens C1q and tumor necrosis factor related protein 3 (C1QTNF3), transcript variant 2, mRNA [NM_181435]	NM_181435	0.245098
A_21_P0011913	LOC101927043	Homo sapiens uncharacterized LOC101927043 (LOC101927043), transcript variant 2, long non-coding RNA [NR_110208]		0.238095
A_23_P167468	PRLR	Homo sapiens prolactin receptor (PRLR), transcript variant 1, mRNA [NM_000949]	NM_000949	0.236407
A_23_P217554	MAGEA8	Homo sapiens melanoma antigen family A, 8 (MAGEA8), transcript variant 3, mRNA [NM_005364]	NM_005364	0.226244
A_22_P00013839	lnc-RPL24-1	oa24c07.s1 NCI_CGAP_GCB1 Homo sapiens cDNA clone IMAGE:1305900 3', mRNA sequence [AA766173]	AA766173	0.221239
A_33_P3288104	DAAM2	dishevelled associated activator of morphogenesis 2 [Source:HGNC Symbol;Acc:HGNC:18143] [ENST00000405961]	BC078153	0.220751
A_33_P3307157	RBM20	Homo sapiens RNA binding motif protein 20 (RBM20), mRNA [NM_001134363]	NM_001134363	0.215054
A_23_P67529	KCNN4	Homo sapiens potassium channel, calcium activated intermediate/small conductance subfamily N alpha, member 4 (KCNN4), mRNA [NM_002250]	NM_002250	0.213675
A_22_P00003745	LOC101929645	Homo sapiens uncharacterized LOC101929645 (LOC101929645), long non-coding RNA [NR_109948]	NR_109948	0.197628
A_33_P3252359	BDH1	Homo sapiens 3-hydroxybutyrate dehydrogenase, type 1 (BDH1), transcript variant 3, mRNA [NM_203314]	NM_203314	0.194553
A_22_P00025675	lnc-VCL-1	LNCipedia lincRNA (lnc-VCL-1), lincRNA [lnc-VCL-1:1]		0.187266
A_21_P0002202	LOC388942			0.182815
A_19_P00322645	RPS6KA5	ribosomal protein S6 kinase, 90kDa, polypeptide 5 [Source:HGNC Symbol;Acc:HGNC:10434] [ENST00000614987]	AK095276	0.179856
A_22_P00021090	lnc-MDH1B-2	LNCipedia lincRNA (lnc-MDH1B-2), lincRNA [lnc-MDH1B-2:1]		0.172712
A_23_P71037	IL6	Homo sapiens interleukin 6 (IL6), mRNA [NM_000600]	NM_000600	0.16129
A_33_P3335147	MURC	Homo sapiens muscle-related coiled-coil protein (MURC), mRNA [NM_001018116]	NM_001018116	0.14881
A_23_P67381	SULT2A1	Homo sapiens sulfotransferase family, cytosolic, 2A, dehydroepiandrosterone (DHEA)-preferring, member 1 (SULT2A1), mRNA [NM_003167]	NM_003167	0.145773
